# Supplementary material for: The initial development and validation of the Social Adaptability Skills Questionnaire: SASQ
Source: PLoS One. 2023 Aug 18;18(8):e0281971. doi: 10.1371/journal.pone.0281971 (PMC10437787; doi:10.1371/journal.pone.0281971)
Supplement: S1 Raw data — (XLSX) [file pone.0281971.s001.xlsx]

## Sheet: SASQ Raw Data
	Age	Sex	Sport	Club	Talent-Devp	Level	Q1	Q2	Q3	Q4	Q5	Q6	Q7	Q8	Q9	Q10	Q11	Q12	Q13	Q14	Q15	Q16	Q17	Q18	Q19	Q20	Q21	Q22	Q23	Q24	Q25	Q26	Q27	Q28	Q29	Q30	Q31	Q32	Q33	Q34
GLVK15	15	M	Football		Not academy	regional	1	2	3	3	5	6	3	5	6	4	6	1	6	2	1	6	6	1	1	5	5	2	5	4	5	6	5	6	5	5	2	5	5	3
TNIB16	16	M	Football		Not academy	regional	6	4	4	6	2	1	6	4	6	2	6	1	6	1	6	1	6	2	4	2	6	2	5	6	3	4	2	3	4	4	5	5	4	1
INMK15	15	M	Basketball		Not academy	regional	2	5	5	4	4	5	6	3	6	5	6	5	5	4	6	3	6	4	6	6	6	4	6	6	5	6	4	5	2	6	5	2	6	6
FNNH16	16	M	Football		Not academy	regional	5	5	4	2	2	1	5	5	1	4	6	1	5	5	1	5	4	4	4	5	4	1	6	6	1	4	1	4	5	4	3	5	3	5
AEAB15	15	M	Handball		Not academy	regional	2	5	1	1	6	1	6	2	2	5	6	1	3	5	5	2	6	6	2	5	6	2	4	6	5	5	6	6	2	5	1	1	5	5
DMZB15	15	F	Football		Academy	National	2	6	3	1	3	1	5	1	6	6	6	1	5	5	4	5	6	4	1	5	6	1	4	5	2	4	4	5	1	1	3	2	6	5
LGTD12	12	F	Volleyball		Not academy	regional	1	3	3	4	99	3	5	4	5	1	6	1	6	4	5	6	5	2	1	6	5	3	5	5	4	5	4	5	1	6	3	3	5	4
PDVS12	12	F	Basketball		Not academy	regional	1	3	3	4	1	3	5	4	5	2	6	1	6	5	5	6	5	2	1	6	5	4	4	5	4	5	4	5	1	6	3	2	4	4
HVKP16	16	F	Basketball		Not academy	regional	2	6	2	3	1	2	6	5	3	6	1	99	6	6	4	5	6	6	2	6	99	1	5	6	6	5	5	6	1	6	3	4	6	6
ECTR16	16	M	Basketball		Not academy	regional	1	6	3	3	5	4	6	2	4	2	1	1	5	6	2	2	6	5	2	5	4	2	5	5	4	5	4	5	1	1	3	2	6	5
SLMO17	17	M	Basketball		Not academy	regional	3	5	4	6	5	4	5	4	5	3	6	1	5	4	4	5	4	5	1	5	5	4	3	5	4	3	3	4	2	5	3	4	4	6
AFVB15	15	F	Volleyball		Not academy	regional	4	5	2	2	5	1	6	3	99	5	6	1	4	5	3	4	5	5	2	5	5	3	4	5	4	4	4	5	3	4	3	3	5	4
FVAM16	16	M	Football		Not academy	regional	4	4	3	4	4	1	5	1	2	1	6	1	6	4	1	1	6	3	1	6	3	1	5	5	3	6	3	5	3	5	4	3	5	4
SISK14	14	F	Handball		Not academy	regional	1	6	1	3	5	1	6	1	3	6	6	1	4	6	4	3	6	6	1	5	6	5	1	3	6	5	5	5	1	6	1	1	6	6
CHAH15	15	M	Football		Not academy	regional	4	4	5	4	3	2	6	2	4	6	5	1	5	5	5	1	6	4	3	5	5	3	4	99	5	5	5	4	1	6	1	3	5	4
WEDT17	17	M	Unihockey		Academy	National	1	6	1	1	6	1	5	2	2	6	6	1	5	5	5	1	6	6	1	6	6	1	6	5	2	5	5	5	1	6	1	1	5	6
SDRT18	18	M	Unihockey		Academy	National	1	6	2	1	5	1	6	2	1	6	6	1	5	6	5	2	5	6	2	6	6	2	6	6	1	6	4	5	2	6	1	2	6	6
GTZU21	21	M	Unihockey		Academy	National	1	4	1	5	5	2	99	1	2	6	6	1	6	5	6	2	6	6	1	5	5	1	6	6	2	6	5	4	2	5	2	1	6	6
NHTZ18	18	F	Unihockey		Academy	National	2	5	99	3	6	3	5	1	5	5	6	1	6	6	5	1	6	6	2	6	5	1	5	6	2	6	2	4	1	5	1	1	6	6
KLIZ17	17	M	Unihockey		Academy	National	1	2	3	1	6	3	5	1	4	5	6	1	3	6	4	1	6	6	3	5	6	1	6	5	3	4	4	6	1	6	1	2	5	6
UITR20	20	F	Unihockey		Academy	National	2	6	4	1	6	1	6	3	5	3	6	1	5	6	6	2	6	5	5	5	6	2	6	5	1	5	3	5	1	6	1	2	5	5
VBGH19	19	F	Unihockey		Academy	National	1	3	4	2	4	1	6	4	1	99	6	1	5	5	6	3	5	6	2	5	6	1	5	5	1	5	4	5	2	6	1	1	6	5
WETH17	17	M	Unihockey		Academy	National	1	6	1	3	5	2	6	2	1	5	6	1	6	4	3	2	5	99	4	6	5	2	6	6	2	6	5	6	4	4	2	1	4	4
UIJK18	18	M	Unihockey		Academy	National	2	6	1	99	6	1	6	1	2	6	6	1	4	5	2	4	6	6	3	6	6	3	5	6	4	6	3	6	2	6	1	1	6	5
CGTW21	21	M	Unihockey		Academy	National	3	3	2	1	5	2	6	1	3	6	6	1	3	5	5	2	6	6	2	5	5	1	6	6	5	5	5	5	4	5	2	2	6	5
OPRC20	20	F	Unihockey		Academy	National	1	4	1	5	6	2	6	2	1	4	6	1	5	5	5	2	5	6	3	5	5	2	6	6	5	5	6	6	2	6	1	2	5	4
TINM17	17	F	Unihockey		Academy	National	3	6	1	3	5	1	4	3	2	6	5	1	6	6	6	4	6	5	4	5	6	2	6	6	1	6	3	3	1	6	1	1	5	6
RFCD17	17	M	Unihockey		Academy	National	4	6	2	2	5	1	3	1	4	5	5	1	5	4	5	3	4	6	2	6	5	99	5	6	3	5	4	5	1	6	1	2	6	5
SONM17	17	M	Unihockey		Academy	National	5	6	3	1	6	3	6	1	3	5	6	1	4	5	4	2	5	6	3	5	4	3	5	5	1	5	5	6	1	6	1	1	5	5
MTRW18	18	M	Unihockey		Academy	National	1	5	2	1	5	1	5	1	1	4	6	1	5	6	5	3	6	5	2	5	6	1	6	6	2	6	4	5	1	6	1	1	5	5
QRUI16	16	M	Unihockey		Not academy	regional	2	5	2	2	5	3	4	2	3	5	5	99	6	6	5	2	5	5	3	5	5	2	4	6	5	6	4	5	1	6	2	2	5	5
IUZT17	17	M	Unihockey		Not academy	regional	3	4	3	1	4	2	5	2	1	5	5	1	5	6	6	3	6	6	1	6	6	1	5	6	6	5	6	6	1	5	1	1	4	6
OIGT18	18	M	Unihockey		Academy	National	2	6	1	99	6	2	5	1	2	6	6	1	5	6	5	1	4	6	4	5	4	2	5	6	6	6	5	5	2	6	2	2	5	6
LKNW16	16	M	Unihockey		Academy	National	1	6	1	3	6	3	6	1	5	6	5	1	3	5	4	3	6	6	5	6	5	3	6	6	5	5	2	6	2	5	4	1	6	6
KTMD17	17	F	Unihockey		Academy	National	1	5	3	2	5	4	3	3	6	4	6	1	4	5	6	4	6	5	4	6	6	4	6	5	5	4	3	5	2	5	2	2	6	6
WVNO17	17	M	Unihockey		Not academy	regional	3	4	4	4	4	3	4	4	4	5	5	1	5	6	3	4	5	6	5	6	5	2	6	5	6	3	5	6	1	5	3	3	6	6
ITNO18	18	F	Unihockey		Not academy	regional	2	3	3	5	5	2	5	4	5	6	5	1	5	6	5	3	4	6	5	5	4	3	4	6	5	6	5	5	1	5	2	3	5	5
LDDO18	18	F	Unihockey		Not academy	regional	3	4	2	3	5	6	5	5	2	3	6	1	4	6	6	2	5	5	2	6	3	1	5	5	6	6	4	5	4	6	1	2	5	6
YZNS19	19	M	Unihockey		Not academy	regional	2	5	2	2	4	5	4	4	3	5	5	1	6	6	5	2	5	6	1	5	4	1	6	6	5	6	6	6	5	5	2	1	6	4
PRLT17	17	F	Unihockey		Academy	National	1	2	4	1	5	3	6	5	1	6	6	1	6	6	3	1	6	5	1	6	5	3	3	6	6	5	5	99	2	6	1	2	5	4
ITWU18	18	F	Unihockey		Not academy	regional	1	3	3	4	3	2	5	2	1	5	6	1	4	5	4	1	5	6	4	6	3	4	5	6	6	4	6	6	1	5	1	3	6	5
MQPT19	19	F	Unihockey		Academy	National	1	5	2	3	3	1	4	3	2	4	5	1	5	5	3	3	6	6	2	6	4	3	5	6	6	5	3	4	1	6	2	2	5	6
POWN16	16	M	Unihockey		Academy	National	1	4	2	99	5	4	3	1	5	5	6	1	5	6	2	5	5	6	2	5	2	2	4	6	6	5	4	5	3	4	1	1	4	5
TERW17	17	M	Unihockey		Not academy	regional	1	2	1	5	4	3	5	3	4	6	6	1	5	6	1	4	6	6	1	6	4	3	5	5	5	6	5	5	2	4	2	3	6	6
OMOQ17	17	M	Unihockey		Not academy	regional	1	1	2	6	3	2	5	4	5	5	6	1	3	5	5	3	6	6	2	5	5	2	6	6	5	5	6	6	2	5	1	2	5	6
VCYT18	18	M	Unihockey		Academy	National	2	4	1	2	2	2	6	2	3	6	6	1	5	5	6	4	5	5	3	6	6	1	5	6	6	4	3	6	1	6	1	2	6	6
BYCR16	16	M	Basketball		Academy	National	1	3	3	2	4	2	5	1	1	6	5	1	4	5	4	2	5	6	1	6	3	1	4	5	4	5	4	4	1	3	2	4	5	4
DSDW15	15	M	Basketball		Academy	National	1	6	2	1	5	2	6	2	2	5	6	1	5	6	5	3	6	5	2	6	4	2	5	3	5	4	5	3	3	4	3	2	4	5
NGIM17	17	M	Basketball		Academy	National	2	5	1	5	3	1	6	1	1	6	99	1	6	6	6	2	5	6	3	5	5	3	6	4	6	5	6	5	2	3	1	1	5	4
IZUE17	17	M	Basketball		Academy	National	3	6	1	4	4	1	5	1	2	5	5	1	4	5	4	1	6	5	1	5	5	2	5	5	6	6	3	4	1	6	4	3	6	3
QIOP16	16	F	Basketball		Academy	National	2	4	2	6	5	3	6	1	3	4	5	1	3	4	5	1	6	4	3	6	3	1	6	4	5	6	4	6	2	4	5	4	5	5
OTRN14	14	M	Basketball		Academy	regional	3	6	4	3	6	4	3	2	3	6	6	1	4	5	5	2	6	5	4	4	4	2	4	5	3	4	5	4	1	5	3	3	4	4
LILO15	15	F	Basketball		Academy	regional	1	3	3	2	4	3	6	1	5	6	6	1	5	6	5	4	6	6	2	4	5	3	5	6	6	5	6	5	3	4	6	2	6	6
YCIK18	18	F	Basketball		Academy	National	2	4	4	2	6	1	5	2	4	5	6	1	6	4	4	5	5	5	3	5	5	2	6	4	2	2	3	6	4	2	5	3	3	4
KOTD20	20	F	Basketball		Academy	regional	1	4	4	1	6	2	5	3	6	4	5	1	4	5	6	3	4	6	4	6	4	1	3	5	3	3	4	3	2	4	2	2	5	5
PLTR20	20	M	Basketball		Academy	regional	1	5	3	3	5	4	6	2	1	5	6	1	3	4	5	5	6	5	3	5	3	2	1	3	5	1	1	1	4	5	99	1	6	5
NVCI18	18	M	Basketball		Academy	National	2	6	2	1	5	3	5	3	2	6	6	1	5	6	99	4	4	5	3	6	5	1	2	1	6	4	6	2	1	4	2	1	4	6
ILKO17	17	M	Basketball		Academy	National	3	6	1	1	4	2	4	4	4	5	5	1	4	6	6	3	5	6	2	4	6	2	2	3	4	6	5	5	2	3	3	2	3	5
NJKI16	16	F	Basketball		Academy	National	1	5	1	3	5	2	5	1	5	4	5	1	3	6	5	3	6	5	1	3	4	1	4	5	3	6	5	4	1	2	1	3	5	4
TRWN16	16	F	Basketball		Academy	National	1	6	2	5	3	1	6	99	2	5	6	1	4	5	4	4	5	6	1	6	5	3	5	6	2	5	6	5	2	3	2	2	6	6
IMKR17	17	M	Basketball		Academy	regional	3	6	3	6	6	1	6	1	2	3	5	1	5	6	6	3	4	5	3	6	4	2	4	4	4	4	4	6	3	6	1	1	5	5
EDCS17	17	M	Basketball		Academy	regional	4	3	5	4	5	3	5	2	6	4	6	1	4	5	5	2	3	6	2	6	5	1	3	5	5	5	5	4	4	4	3	3	4	4
LOIU18	18	M	Basketball		Academy	National	3	4	4	3	4	2	4	3	5	5	5	1	5	5	6	1	2	6	4	5	6	2	4	4	99	4	6	5	2	3	2	4	5	3
EOST16	16	F	Basketball		Academy	National	4	6	5	2	6	1	5	4	4	6	4	1	6	6	4	3	5	5	6	4	5	2	5	6	4	6	4	6	1	4	1	2	6	4
IOKJ15	15	F	Basketball		Academy	regional	1	3	2	3	6	4	6	3	6	5	5	1	6	6	3	4	6	5	2	5	6	1	6	5	3	6	3	2	2	5	4	3	5	5
NIOP15	15	F	Basketball		Academy	regional	2	4	1	4	5	2	5	2	1	5	6	1	5	5	6	2	5	6	1	6	99	2	5	4	2	5	5	3	2	3	5	2	5	6
SDCE18	18	M	Basketball		Academy	National	1	5	1	2	5	1	6	1	2	5	5	1	4	6	5	3	6	6	3	5	5	2	4	3	5	5	4	6	1	4	3	3	6	5
AWFT12	12	F	Basketball		Not academy	regional	4	4	3	4	5	2	5	3	4	4	5	2	4	4	4	3	5	5	2	5	4	4	5	5	4	5	3	5	3	5	3	2	2	6
BHTR13	13	M	Basketball		Not academy	regional	3	5	2	5	4	3	4	2	2	3	6	1	5	5	3	2	6	6	3	4	5	3	4	5	5	6	4	4	4	4	2	1	1	4
KJLW12	12	M	Basketball		Not academy	regional	5	3	4	3	5	4	6	1	3	5	5	2	4	6	4	3	4	4	2	6	4	6	5	4	3	4	5	5	5	5	1	2	2	5
RTEW12	12	M	Basketball		Not academy	regional	6	5	5	4	4	3	5	2	5	4	6	1	3	3	2	5	5	5	1	5	5	5	3	3	5	5	3	6	5	6	2	1	3	5
KLIE14	14	F	Basketball		Not academy	regional	4	6	3	2	3	2	3	3	4	6	6	1	4	4	3	3	6	6	3	6	4	2	4	4	4	6	3	6	4	4	1	4	2	6
TMOI13	13	M	Basketball		Not academy	regional	2	5	2	3	4	3	4	5	5	5	6	1	5	5	5	2	4	4	4	5	6	3	5	5	3	4	4	4	5	5	2	3	1	6
CYER14	14	M	Basketball		Not academy	regional	3	4	4	4	2	2	2	4	3	4	5	1	2	5	4	5	3	5	3	5	4	5	4	3	4	5	5	5	4	6	3	2	2	6
LKIW12	12	F	Basketball		Not academy	regional	4	5	5	5	3	4	4	3	2	5	5	2	3	4	3	4	5	3	3	4	3	3	5	4	2	5	4	3	6	4	2	4	1	6
MKWE12	12	F	Basketball		Not academy	regional	1	6	2	4	2	3	5	2	4	6	6	2	4	3	5	3	4	6	2	5	5	4	4	3	5	4	5	5	5	5	1	3	2	4
KLIT14	14	M	Basketball		Not academy	regional	5	3	5	5	3	2	4	3	2	4	5	1	2	5	4	6	5	5	1	6	5	5	5	4	4	5	3	2	4	6	2	2	3	5
GFUI13	13	M	Basketball		Not academy	regional	6	2	4	3	4	3	3	2	5	5	5	1	5	4	3	4	6	4	2	5	4	3	3	5	3	3	5	5	5	6	3	2	2	4
NIYF12	12	F	Basketball		Not academy	regional	3	4	3	4	5	5	6	1	4	4	6	1	6	6	4	5	5	5	3	5	3	4	5	5	4	6	4	5	5	5	2	3	3	5
TIZB12	12	F	Basketball		Not academy	regional	4	2	2	5	3	4	4	3	3	6	5	1	3	3	4	2	4	6	3	4	4	3	4	4	5	2	2	4	6	4	4	4	2	5
KERC13	13	M	Basketball		Not academy	regional	3	4	3	4	4	3	5	2	4	5	5	1	3	4	3	3	5	5	2	6	5	3	3	5	2	6	3	6	4	5	2	3	1	6
IKWR13	13	M	Basketball		Not academy	regional	4	1	4	3	2	2	3	4	2	6	5	1	4	4	5	4	6	6	1	5	4	4	4	3	5	5	6	5	5	3	3	3	2	6
LTBV12	12	F	Basketball		Not academy	regional	5	6	4	2	3	4	4	3	5	4	5	1	5	5	6	5	5	6	2	5	4	3	6	6	4	4	5	4	5	6	2	3	3	6
KLDK13	13	F	Basketball		Not academy	regional	3	4	3	4	5	5	5	2	4	5	6	1	3	3	5	6	6	6	3	6	5	4	3	4	3	5	4	5	4	5	2	4	1	5
SODE12	12	M	Basketball		Not academy	regional	5	3	2	5	4	3	6	1	3	5	5	2	4	6	3	4	5	5	4	5	4	3	5	3	4	1	3	5	3	6	1	2	2	5
QRTI13	13	M	Basketball		Not academy	regional	6	4	3	6	3	4	5	3	4	6	6	1	5	5	4	3	4	6	5	5	4	3	4	4	3	4	5	5	5	5	1	5	2	6
LBNN14	14	F	Basketball		Not academy	regional	2	5	4	5	4	3	4	2	5	4	5	1	4	4	5	5	5	5	4	4	5	2	4	4	4	3	2	6	4	4	1	1	1	6
ZURT15	15	F	Handball		Not academy	regional	1	5	2	2	5	2	5	3	3	5	5	1	6	5	4	2	4	5	2	6	4	3	4	5	5	5	5	5	6	5	2	5	5	5
KLIR18	18	F	Handball		Academy	National	2	4	1	2	5	3	5	2	3	6	6	1	5	5	5	2	5	5	3	4	4	1	5	6	6	6	6	4	5	6	2	5	5	6
HNJM20	20	M	Handball		Academy	National	1	5	1	1	5	1	5	3	5	5	6	1	4	6	4	2	6	6	1	3	3	2	4	99	5	4	3	5	99	6	2	5	5	5
DFRA20	20	M	Handball		Academy	National	2	3	3	1	4	1	6	3	6	5	6	1	5	6	5	1	5	6	1	6	5	2	5	4	4	1	4	6	6	5	3	4	6	4
JKWY18	18	M	Handball		Not academy	regional	3	4	2	4	3	2	6	6	5	5	6	1	6	5	2	3	5	5	1	3	5	4	6	3	4	3	5	6	5	4	1	2	6	5
KLMN21	21	M	Handball		Academy	National	2	5	4	5	5	3	6	5	6	6	6	1	6	5	1	5	5	6	2	1	6	3	6	4	3	6	2	6	6	5	1	1	4	3
TZRE20	20	M	Handball		Academy	National	2	5	2	3	6	6	5	5	2	6	5	1	5	4	3	99	5	5	4	4	4	1	5	2	6	5	6	5	6	6	1	1	3	5
POLG19	19	M	Handball		Not academy	regional	1	6	2	4	5	5	5	4	1	4	5	1	3	5	6	6	6	6	5	6	6	5	4	4	5	5	5	4	6	5	3	3	3	6
IKSD18	18	M	Handball		Not academy	regional	1	5	3	2	4	3	6	2	1	6	5	1	4	5	6	1	6	5	99	5	5	3	4	5	5	4	4	5	5	6	2	2	5	5
DFTE15	15	F	Handball		Not academy	regional	2	6	5	3	5	3	6	2	3	5	6	1	6	5	6	2	5	6	3	4	5	5	5	6	6	6	5	6	4	6	2	1	5	3
GTWE16	16	F	Handball		Not academy	regional	3	6	4	4	4	3	5	2	5	6	6	1	5	3	5	3	6	6	2	4	5	2	3	5	5	6	4	4	5	99	2	1	6	3
HJTR16	16	M	Handball		Not academy	regional	4	6	5	3	6	2	4	1	4	5	6	1	6	4	6	2	3	6	5	3	6	3	5	5	6	5	3	5	5	5	1	1	4	2
KLMA18	18	F	Handball		Not academy	regional	3	6	3	2	6	2	5	1	5	6	6	1	5	2	3	2	5	6	6	2	5	1	6	6	4	4	6	6	5	5	1	2	5	4
LCDS20	20	M	Handball		Academy	National	2	5	3	2	5	4	6	3	6	6	6	1	4	5	4	2	2	6	1	1	4	1	4	5	5	5	5	5	4	6	1	4	5	3
LDTE21	21	F	Handball		Academy	National	3	6	2	3	4	1	6	4	6	6	6	1	5	5	5	5	4	5	2	1	3	99	4	4	6	5	5	2	5	4	1	2	5	5
CVAS21	21	M	Handball		Academy	National	2	4	2	4	5	1	6	2	3	6	5	1	6	5	6	6	3	5	3	3	5	2	5	6	5	4	4	5	6	5	2	2	6	6
HCBS18	18	M	Handball		Academy	National	4	5	2	2	5	1	6	2	4	5	5	1	3	6	5	4	5	6	3	5	4	3	6	5	5	6	3	6	3	6	2	3	3	5
UINM17	17	M	Handball		Not academy	regional	5	4	1	2	5	3	5	2	2	4	5	1	4	4	4	2	6	4	3	6	5	4	4	3	6	5	5	4	5	6	1	1	3	5
ILMC17	17	M	Handball		Not academy	regional	3	5	1	1	6	2	5	1	2	6	5	1	5	5	5	3	4	6	2	4	6	3	3	4	5	4	1	5	6	6	1	1	4	4
LSDG17	17	M	Handball		Not academy	regional	3	3	1	2	6	3	5	2	1	6	6	1	1	6	6	1	3	6	1	3	4	2	6	6	4	6	2	5	3	6	2	1	5	3
UJKS18	18	M	Handball		Not academy	regional	2	4	1	1	6	1	5	4	3	6	6	1	2	6	6	1	5	6	1	4	5	3	4	5	2	5	6	6	5	4	2	2	6	5
KDVB21	21	M	Handball		Academy	National	1	3	2	2	6	1	6	4	4	5	6	1	3	5	5	1	6	5	1	5	6	1	3	4	5	5	6	4	3	5	2	2	6	5
TZHG15	15	M	Handball		Not academy	regional	1	4	1	3	4	4	6	4	2	6	6	1	2	4	3	3	2	6	2	6	5	2	6	3	5	6	5	3	4	5	2	3	6	5
OPMH18	18	F	Handball		Not academy	regional	2	5	2	4	3	3	6	3	1	5	6	1	3	6	6	4	3	5	3	2	4	3	5	6	4	5	4	5	2	3	2	2	5	6
LDFI17	17	F	Handball		Academy	National	3	6	2	3	4	2	5	2	3	4	6	1	5	5	6	2	4	6	2	3	6	2	6	5	6	4	2	6	2	5	1	2	4	3
RTUO18	18	M	Handball		Academy	National	4	6	3	2	5	1	5	3	2	5	6	1	5	5	4	5	5	5	4	4	5	2	5	6	5	3	1	5	6	6	2	2	5	5
KWTU17	17	F	Handball		Not academy	regional	3	4	4	1	5	2	4	2	4	5	6	1	5	5	5	4	4	6	2	6	6	3	4	6	6	5	3	5	5	5	1	1	4	3
GRVN17	17	M	Handball		Not academy	regional	2	3	3	2	4	4	5	2	4	4	6	1	5	6	4	3	2	6	5	3	6	2	6	5	5	6	3	4	5	4	2	1	6	3
LHZT16	16	M	Handball		Not academy	regional	2	5	2	4	6	3	5	3	3	5	6	1	6	3	5	2	5	5	2	5	3	1	2	4	6	4	4	2	4	6	1	3	5	3
RITI16	16	M	Handball		Not academy	regional	3	4	1	5	4	2	5	2	5	6	6	1	6	1	99	3	3	6	2	3	4	1	2	5	5	4	4	5	5	5	1	2	6	5
PVGP15	15	M	Unihockey		Not academy	regional	4	5	3	1	5	99	3	2	5	4	5	1	2	6	1	3	5	5	4	5	5	3	5	4	4	6	5	4	1	6	1	2	5	5
TNCF13	13	F	Unihockey		Not academy	regional	1	5	3	2	3	2	6	1	5	3	3	2	6	5	6	6	6	5	5	5	6	3	5	5	3	6	5	4	2	5	1	4	5	5
YMND15	15	M	Unihockey		Not academy	regional	1	1	4	6	4	6	4	6	6	1	6	1	6	1	6	3	3	4	4	6	4	1	5	5	1	1	1	5	1	1	4	1	6	6
CATD12	12	M	Unihockey		Not academy	regional	4	6	3	3	4	6	6	1	4	6	6	1	2	6	4	1	6	4	4	4	6	1	3	6	5	6	6	6	1	6	4	6	6	4
AMBL12	12	M	Unihockey		Not academy	regional	2	4	3	6	4	2	5	2	5	5	5	1	6	3	5	5	6	5	3	5	5	4	5	6	4	2	1	2	4	3	2	6	5	4
AMLL18	18	M	Unihockey		Not academy	regional	3	5	2	5	4	4	6	1	2	4	6	1	3	6	6	1	6	5	2	6	6	4	4	4	4	3	2	5	2	5	5	2	5	5
SCBH13	13	M	Unihockey		Not academy	regional	2	3	3	2	2	3	5	1	2	6	5	2	5	6	5	5	6	3	2	5	5	2	2	5	4	4	5	4	2	5	2	4	3	1
TNKF12	12	M	Unihockey		Not academy	regional	5	5	6	6	4	5	6	5	6	6	4	99	1	6	1	6	3	1	1	4	2	5	2	5	2	3	1	5	6	1	6	4	5	5
NCYV20	20	M	Basketball		Academy	regional	1	5	2	1	5	3	5	3	3	6	6	1	5	6	5	1	6	6	1	5	6	2	6	6	5	6	5	5	1	6	2	2	6	6
JKWE21	21	M	Basketball		Academy	regional	1	5	3	2	5	2	5	2	4	6	6	1	5	6	6	1	6	6	2	4	6	2	6	6	6	6	5	5	1	6	1	1	6	6
WTZH19	19	M	Basketball		Not academy	regional	2	6	4	3	6	2	5	2	6	5	6	1	6	5	3	1	6	6	2	6	5	2	6	6	6	6	5	6	1	6	1	1	6	6
KDTH20	20	F	Basketball		Academy	National	3	6	3	2	6	3	5	3	5	6	6	1	6	5	4	3	6	6	1	6	5	1	6	6	6	6	6	6	1	6	1	2	6	5
LOFT19	19	F	Basketball		Not academy	regional	2	5	2	3	4	4	6	1	2	5	6	1	6	6	6	2	6	6	1	5	5	1	5	5	6	6	6	6	1	6	1	2	6	6
AKMY18	18	M	Basketball		Not academy	regional	3	5	3	2	5	2	6	1	2	99	6	1	5	6	6	4	6	6	1	4	5	1	6	6	6	6	6	6	1	6	2	2	5	6
IKWC18	18	M	Basketball		Academy	National	2	5	4	1	3	3	6	3	3	5	6	1	4	6	5	2	5	5	2	5	6	1	5	5	6	5	6	6	1	6	2	2	6	6
QMFT19	19	M	Basketball		Academy	National	2	6	2	1	6	1	6	2	5	6	6	1	5	5	4	2	6	6	1	5	6	1	5	6	5	6	6	6	1	6	1	1	5	5
LQTF20	20	F	Basketball		Academy	National	2	5	3	1	6	1	6	2	4	5	6	1	6	4	3	3	6	6	1	5	6	1	5	6	6	5	6	6	1	6	2	1	5	6
KLUI21	21	M	Basketball		Academy	National	3	4	2	4	4	1	5	1	2	5	6	1	6	5	4	1	6	6	1	4	3	3	5	6	6	6	6	4	1	6	2	1	5	6
ILFV18	18	F	Basketball		Not academy	regional	4	5	3	3	5	2	6	3	3	5	6	1	5	6	5	1	5	6	1	6	4	2	6	4	5	6	6	5	1	6	1	1	5	6
KLWT21	21	F	Basketball		Academy	National	3	5	1	2	5	3	5	4	4	5	6	1	6	3	5	2	6	5	1	5	6	1	6	6	6	6	5	6	1	6	1	1	6	6
NNVC19	19	F	Basketball		Academy	National	4	4	1	2	5	3	5	1	5	6	6	1	6	4	6	4	5	6	2	4	6	1	6	6	4	6	6	6	1	6	1	1	6	5
ZUSY20	20	M	Basketball		Not academy	regional	2	6	3	3	6	2	4	1	4	6	6	1	6	5	5	3	5	6	2	5	6	1	6	5	5	5	5	6	1	6	1	1	6	6
RYGS21	21	M	Basketball		Academy	National	3	5	2	1	5	3	6	1	1	6	6	1	6	6	6	3	6	6	1	4	5	1	3	6	6	5	6	6	1	6	1	2	6	4
IOLM17	17	M	Basketball		Academy	National	1	6	3	2	3	1	6	2	1	6	6	1	6	5	5	2	6	6	1	5	5	2	4	6	6	5	6	6	1	6	1	1	6	6
UILF21	21	M	Basketball		Academy	National	1	4	2	3	4	3	6	3	1	6	6	1	5	6	5	2	6	6	1	6	4	1	6	5	6	6	6	5	1	6	2	2	6	6
AOGN20	20	F	Basketball		Not academy	regional	1	5	4	4	5	2	6	2	3	6	6	1	5	6	6	3	6	6	1	4	5	1	6	6	6	6	6	6	1	6	2	1	6	5
LWCV19	19	F	Basketball		Not academy	regional	2	5	3	2	3	3	5	2	2	6	6	1	6	6	6	2	6	6	1	5	3	1	6	4	6	6	5	6	1	6	1	1	6	6
OPWC19	19	M	Basketball		Not academy	regional	3	5	4	3	4	2	5	2	4	6	6	1	6	5	3	3	6	6	3	3	5	1	6	6	6	6	5	6	1	6	2	1	6	6
KLRF18	18	M	Basketball		Academy	National	2	6	2	4	6	3	5	2	3	6	5	1	5	6	5	1	5	5	2	6	6	1	6	3	6	6	5	5	1	6	1	1	6	6
ZBJS21	21	M	Basketball		Academy	National	1	4	2	4	6	2	6	1	99	6	5	1	6	6	4	2	5	6	2	6	6	1	4	6	5	6	5	6	1	6	1	2	6	6
RDKS18	18	F	Basketball		Academy	National	1	6	1	2	6	2	5	1	3	6	6	1	4	4	6	3	6	6	1	6	6	1	3	6	6	5	5	5	1	6	1	1	5	5
UFRE19	19	F	Basketball		Academy	National	2	5	2	2	5	2	4	1	4	6	6	1	5	5	6	2	6	6	1	4	5	2	5	6	5	6	6	6	1	6	1	1	6	6
NBYO21	21	F	Basketball		Academy	National	3	5	3	1	5	1	6	2	2	5	6	1	5	6	5	1	6	6	2	5	4	1	6	6	5	5	5	6	1	6	2	1	6	6
LTNH20	20	F	Basketball		Academy	National	2	6	2	3	4	1	6	3	2	6	6	1	6	6	4	1	6	6	1	4	5	2	6	6	5	5	6	6	1	6	1	1	6	6
DSDW20	20	M	Basketball		Not academy	regional	1	5	2	2	5	2	6	2	1	6	6	1	5	6	5	2	6	6	3	5	4	1	6	5	6	5	6	6	1	6	2	1	5	5
FDCV13	13	F	Rugby		Not academy	regional	2	4	1	2	5	1	6	2	1	6	6	1	5	5	5	1	5	6	99	6	5	2	4	4	5	5	6	5	1	6	1	1	6	5
JNQE14	14	M	Rugby		Not academy	regional	1	3	2	1	6	3	6	2	1	6	6	1	5	5	6	1	5	6	1	5	5	1	5	5	6	5	6	5	1	6	1	1	6	5
HTBN15	15	M	Rugby		Not academy	regional	4	5	1	4	6	2	6	1	2	6	6	1	54	4	6	2	5	6	1	5	6	1	4	5	6	5	5	6	1	6	1	2	5	6
LQBY16	16	M	Rugby		Not academy	regional	3	6	1	3	5	4	6	1	1	5	6	1	4	4	6	3	6	6	3	3	5	1	3	6	6	6	6	6	1	5	1	1	6	6
KITR12	12	M	Rugby		Not academy	regional	2	6	1	5	3	3	5	1	3	6	6	1	5	5	6	2	6	5	2	4	6	1	4	5	5	5	5	6	2	6	2	2	5	6
LOLJ17	17	M	Rugby		Not academy	regional	2	4	1	2	4	2	6	4	4	6	6	1	6	5	5	1	6	6	2	6	6	2	5	4	4	5	3	6	1	5	1	1	6	6
KASC15	15	M	Rugby		Not academy	regional	3	3	2	2	5	2	4	3	2	6	6	1	6	6	6	1	6	4	1	6	6	3	5	5	5	6	6	5	2	6	2	3	4	6
KLRC16	16	M	Rugby		Not academy	regional	4	5	3	2	4	3	5	2	3	6	6	1	6	6	5	1	6	6	3	6	6	2	5	6	5	5	6	5	1	5	1	1	5	6
MWTK19	19	F	Rugby		Not academy	regional	3	5	2	1	5	5	6	2	5	5	6	1	5	6	6	1	6	6	2	6	5	3	6	6	5	6	6	6	1	5	2	2	5	5
YTRE16	16	M	Rugby		Not academy	regional	4	5	4	1	5	4	6	2	4	6	6	1	6	5	4	1	6	6	4	5	6	2	4	4	6	5	4	5	1	5	2	2	5	6
JHSD17	17	M	Rugby		Not academy	regional	2	6	2	2	3	3	6	1	3	5	6	1	3	6	5	2	6	6	3	4	5	1	5	5	6	6	5	5	1	6	1	2	6	5
ITSE17	17	M	Rugby		Not academy	regional	1	6	1	4	2	4	5	1	2	6	6	1	5	6	6	3	6	6	3	5	6	1	5	6	5	6	5	6	1	5	2	2	6	6
UZVB14	14	M	Rugby		Not academy	regional	2	3	3	3	6	1	4	1	2	5	6	1	6	6	5	2	6	5	2	4	6	1	5	6	6	6	5	6	2	5	2	1	6	4
OLGT15	15	M	Rugby		Not academy	regional	2	4	4	5	5	2	5	2	2	6	6	1	6	6	6	2	6	5	1	6	6	1	4	5	6	6	6	6	2	6	1	1	5	5
LMKI15	15	M	Rugby		Not academy	regional	2	5	4	2	4	3	6	3	1	6	6	1	6	6	6	2	5	5	1	3	4	2	6	6	6	6	5	6	2	5	1	1	6	6
TRVB13	13	M	Rugby		Not academy	regional	3	4	2	2	5	2	5	2	1	6	6	1	5	6	6	3	6	5	1	2	5	2	5	5	5	6	6	6	2	5	1	1	5	5
LOKI15	15	F	Rugby		Not academy	regional	2	6	3	3	5	3	5	3	3	5	6	1	4	6	6	2	5	6	1	4	4	2	6	6	5	5	6	6	1	5	1	2	6	3
POZT17	17	M	Rugby		Not academy	regional	1	6	1	3	5	2	5	2	2	5	6	1	4	6	6	6	6	6	2	5	5	1	6	6	5	6	6	6	1	5	1	1	6	6
GHED16	16	M	Rugby		Not academy	regional	1	6	1	4	5	2	5	3	3	5	6	1	5	6	5	2	5	6	3	1	2	1	5	6	6	5	6	6	1	6	1	2	6	6
OITZ18	18	M	Rugby		Not academy	regional	2	4	1	2	6	2	5	3	4	5	6	1	5	5	6	2	6	6	4	2	3	2	2	4	6	6	6	6	1	5	2	1	5	6
KLSC16	16	M	Rugby		Not academy	regional	3	5	1	3	6	2	5	3	3	6	6	1	6	6	5	2	6	6	3	4	5	3	3	5	6	5	5	6	1	5	2	2	6	6
KITV15	15	M	Rugby		Not academy	regional	2	4	2	4	5	2	5	2	2	6	6	1	5	5	6	2	6	6	4	5	6	2	4	5	6	5	4	5	1	5	2	3	5	5
OLTU12	12	M	Rugby		Not academy	regional	3	5	1	3	3	1	6	1	2	6	6	1	6	6	6	1	6	6	2	5	5	1	5	6	6	4	5	6	1	5	1	2	5	6
TZGH13	13	F	Rugby		Not academy	regional	3	5	2	2	4	1	6	3	3	6	6	1	6	5	5	1	6	5	3	5	6	2	5	5	5	5	6	5	1	4	1	3	5	5
JURT12	12	M	Rugby		Not academy	regional	2	4	1	2	5	3	5	2	3	6	6	1	5	6	6	2	6	6	1	6	5	1	4	4	6	6	5	4	1	5	1	2	5	6
LREC13	13	F	Rugby		Not academy	regional	2	4	2	2	5	2	4	2	3	6	6	1	5	5	6	3	6	5	2	6	6	1	5	5	5	6	5	5	2	6	1	2	4	6
TVFS15	15	M	Rugby		Not academy	regional	2	5	2	1	5	3	6	2	3	5	6	1	5	6	6	3	5	6	3	6	6	1	6	5	6	5	5	5	1	5	2	2	4	6
UFRT15	15	M	Rugby		Not academy	regional	1	3	1	1	3	4	5	3	3	6	6	1	4	6	6	2	5	6	4	6	6	2	6	6	5	4	6	5	2	6	1	1	5	6
HJER17	17	M	Football		Not academy	regional	2	3	2	3	3	5	6	3	2	5	6	1	5	5	4	2	5	6	5	6	6	3	4	5	5	5	5	5	1	4	2	1	5	6
MKDF18	18	M	Football		Not academy	regional	1	5	3	1	4	3	5	2	3	6	6	1	5	5	1	2	5	5	2	4	5	1	6	6	5	5	5	6	2	6	1	2	5	5
KLDC15	15	M	Football		Not academy	regional	1	6	1	4	3	3	6	1	2	6	6	1	6	6	4	1	6	6	4	5	6	1	5	6	5	5	6	6	2	6	1	1	6	5
KJUZ17	17	M	Football		Not academy	regional	1	5	1	3	5	2	5	1	3	6	6	1	6	6	5	2	6	6	2	4	5	3	5	6	6	6	5	5	2	6	1	1	6	5
JSDC16	16	M	Football		Not academy	regional	3	5	2	2	6	2	4	2	2	6	6	1	6	6	6	3	6	6	3	6	4	1	5	6	6	6	6	6	2	5	1	1	6	4
UJNV18	18	M	Football		Not academy	regional	2	5	3	1	5	2	5	3	3	6	6	1	5	5	1	1	6	6	4	6	5	1	6	5	6	6	4	4	1	6	2	1	6	4
RTES15	15	F	Football		Not academy	regional	3	4	3	5	4	3	6	4	2	5	6	1	3	4	2	2	5	5	3	6	5	1	6	6	6	6	5	5	1	5	1	1	6	6
LKGH16	16	M	Football		Not academy	regional	1	3	4	4	4	1	6	2	2	6	6	1	4	5	4	1	4	6	5	5	5	1	6	5	5	6	6	6	1	6	2	2	5	6
MMNB17	17	F	Football		Not academy	regional	1	4	3	3	5	1	6	3	2	5	6	1	5	6	5	1	5	5	3	5	6	1	6	6	6	6	6	6	1	5	2	2	4	6
EDCF18	18	F	Football		Not academy	regional	2	5	4	4	4	2	6	4	1	5	6	1	5	5	5	1	6	6	4	3	4	1	6	5	5	5	6	6	1	4	1	2	5	6
DDIK19	19	F	Football		Academy	National	4	5	2	5	6	1	6	2	1	5	6	1	5	5	6	2	6	5	2	4	6	2	4	6	6	6	6	5	1	5	1	1	5	6
IJKM17	17	M	Football		Not academy	regional	3	3	2	3	5	2	5	2	1	6	6	1	5	6	3	3	6	6	2	5	3	1	5	5	6	6	5	6	1	6	1	2	5	6
NBCY17	17	M	Football		Academy	regional	2	4	2	2	5	1	5	3	2	6	6	1	6	5	4	1	6	6	3	4	6	1	6	6	6	6	4	5	1	6	1	1	5	4
KKLG17	17	M	Football		Academy	National	3	5	3	2	5	3	5	1	1	6	6	1	6	6	5	2	5	6	4	5	6	2	6	6	6	6	5	6	1	6	1	2	5	5
FDCV16	16	M	Football		Not academy	regional	2	6	2	2	3	3	6	1	2	6	6	1	6	5	5	3	6	6	5	4	6	1	5	5	6	6	6	6	1	6	1	3	6	6
DDCS15	15	F	Football		Not academy	regional	2	6	3	1	4	1	5	1	3	6	6	1	4	4	6	2	5	6	1	5	5	2	6	5	5	5	3	6	3	6	2	2	6	6
UJNM15	15	M	Football		Not academy	regional	2	5	1	3	6	3	6	2	2	6	6	1	5	4	4	1	4	6	1	4	6	2	4	5	4	5	6	6	2	5	1	2	6	6
OKLI16	16	M	Football		Not academy	regional	1	6	1	5	6	4	5	3	2	5	6	1	6	5	5	2	5	6	2	3	4	2	6	6	5	6	5	6	3	4	2	2	6	6
JKMN18	18	M	Football		Academy	National	1	5	1	4	6	1	6	2	1	6	6	1	5	6	6	2	5	5	3	4	5	2	4	5	6	5	5	5	1	5	2	2	6	5
TUHI15	15	M	Football		Not academy	regional	1	4	2	3	6	2	6	3	1	6	6	1	6	6	2	2	5	6	4	5	6	1	5	5	5	6	5	5	1	6	2	2	6	5
JKUI16	16	F	Football		Not academy	regional	4	4	3	2	5	3	6	2	1	6	6	1	5	5	4	2	5	5	3	4	5	2	5	4	5	6	5	5	1	5	1	2	6	4
DSER16	16	M	Football		Not academy	regional	3	3	4	1	4	1	5	2	2	6	6	1	6	6	3	1	5	5	2	5	6	1	5	4	5	5	5	5	1	6	1	2	5	5
KLJH17	17	F	Football		Not academy	regional	2	5	2	1	3	1	5	2	3	5	6	1	6	6	6	2	6	5	4	3	6	2	5	6	6	6	4	6	1	4	1	1	6	6
JKTR15	15	F	Football		Not academy	regional	2	5	3	1	4	1	6	3	2	6	6	1	6	5	5	1	6	6	3	6	6	3	6	6	5	6	6	6	1	5	1	1	5	5
KLHI19	19	F	Football		Academy	regional	1	5	4	2	5	2	5	2	2	5	5	1	5	4	4	2	6	6	4	6	6	2	6	6	6	6	6	5	2	5	1	1	6	5
DINO17	17	M	Football		Not academy	regional	1	6	1	2	3	3	4	1	3	6	6	1	4	5	3	2	5	6	3	5	4	1	6	5	5	6	6	6	1	5	1	1	5	4
CVAB17	17	M	Football		Not academy	regional	1	6	2	3	4	2	6	1	2	6	6	1	5	6	5	2	4	6	4	4	5	2	5	6	6	5	5	5	1	5	1	1	5	5
MASY18	18	M	Volleyball		Not academy	regional	4	5	2	1	5	2	5	2	3	6	6	1	4	5	5	4	5	5	2	6	6	1	5	5	5	5	5	5	2	5	1	2	5	5
KLJC18	18	M	Volleyball		Not academy	regional	1	6	1	1	6	4	6	1	4	6	6	1	5	4	6	1	5	5	1	5	5	2	6	5	5	6	3	6	1	6	1	3	5	5
LOVY19	19	M	Volleyball		Not academy	regional	2	5	2	2	4	3	5	1	3	6	6	1	6	3	6	1	5	6	3	6	6	1	6	6	5	6	4	5	1	5	1	1	5	6
DGTJ21	21	M	Volleyball		Academy	National	2	5	3	1	5	1	6	1	5	6	6	1	6	5	6	2	5	6	4	4	5	3	6	6	6	4	6	6	1	6	2	1	6	6
TRIK20	20	M	Volleyball		Academy	National	4	4	3	3	5	1	5	2	1	6	6	1	6	5	3	3	6	6	1	5	5	4	6	5	6	5	3	6	1	5	2	1	6	6
LDCS17	17	M	Volleyball		Not academy	regional	5	3	1	4	5	2	6	2	1	6	6	1	3	6	4	1	6	6	2	4	5	2	5	6	6	4	4	6	1	6	2	3	6	6
LYIF19	19	F	Volleyball		Not academy	regional	3	2	2	1	6	4	5	1	1	5	6	1	4	6	2	2	3	6	1	5	5	2	4	6	4	5	5	6	3	5	1	4	4	6
HJER19	19	M	Volleyball		Academy	National	4	3	2	2	6	3	4	2	4	5	6	1	5	5	3	4	5	5	5	4	6	2	6	5	5	6	6	6	2	4	1	4	6	5
SYRE18	18	F	Volleyball		Academy	National	2	1	2	4	4	3	5	3	5	5	6	1	6	4	4	5	6	6	6	5	6	3	6	5	5	6	5	6	1	5	1	3	6	6
OLUD18	18	F	Volleyball		Not academy	regional	2	2	3	3	5	1	4	2	3	5	6	1	3	5	5	3	3	5	6	6	6	2	6	6	5	6	6	6	1	5	1	2	5	5
GJFV17	17	F	Volleyball		Not academy	regional	3	2	4	2	4	1	5	1	4	5	6	1	4	6	3	4	6	6	4	5	5	4	5	6	6	6	5	5	4	6	1	3	5	6
SWIJ17	17	F	Volleyball		Not academy	regional	1	6	5	6	6	2	5	2	5	6	6	2	5	6	4	2	5	5	5	4	5	3	5	6	6	5	4	6	3	6	2	3	5	6
ASCB17	17	M	Volleyball		Not academy	regional	1	6	4	3	6	3	5	1	4	6	6	1	6	6	5	3	3	6	2	5	5	2	6	5	6	6	5	5	4	6	2	1	6	6
LKFC18	18	M	Volleyball		Not academy	regional	3	2	1	4	6	5	6	1	3	6	6	2	6	5	6	4	5	6	2	5	6	3	6	6	6	4	6	6	2	6	1	2	6	6
UZHN17	17	F	Volleyball		Not academy	regional	2	3	2	2	5	3	5	2	2	4	6	1	5	6	5	2	5	6	1	3	4	1	4	6	6	5	6	6	2	6	2	2	6	5
LFVS19	19	F	Volleyball		Academy	National	4	4	4	3	5	4	6	1	3	5	6	1	4	4	4	5	5	6	2	5	5	1	5	6	6	5	5	5	2	6	1	1	6	6
OIUT19	19	M	Volleyball		Not academy	regional	3	5	2	4	6	2	6	3	4	5	6	1	3	4	5	4	6	6	5	5	4	1	4	5	5	5	4	5	2	5	1	2	4	6
SHNB17	17	M	Volleyball		Not academy	regional	3	5	3	3	6	3	4	2	5	5	5	1	3	5	5	2	6	6	3	4	6	2	5	6	6	6	5	5	1	6	2	1	5	5
LDRC17	17	M	Volleyball		Academy	National	4	4	1	3	4	1	5	2	3	5	6	1	2	5	5	3	6	6	4	5	6	3	5	5	5	6	6	6	1	5	1	1	4	5
DDBN20	20	F	Volleyball		Academy	National	2	5	1	2	5	2	6	1	4	6	5	1	6	5	5	4	5	5	2	6	6	2	5	4	6	6	5	4	1	5	1	1	5	5
HGOL18	18	F	Volleyball		Academy	National	1	6	4	1	3	2	6	2	2	5	6	1	6	6	6	5	6	5	2	5	6	1	6	5	6	6	6	5	1	5	1	1	5	5
LKSY19	19	F	Volleyball		Academy	National	1	6	3	2	4	4	6	3	2	6	6	1	5	6	6	3	4	6	2	6	5	2	6	5	6	6	4	5	1	6	1	1	5	6
HJER21	21	M	Volleyball		Academy	regional	3	4	2	1	5	3	5	1	2	4	6	2	6	6	6	3	6	6	1	6	5	1	6	5	6	5	5	6	1	6	1	2	5	6
JNWE17	17	F	Volleyball		Not academy	regional	2	6	3	1	6	1	6	2	4	4	6	1	5	6	6	2	6	6	3	5	5	2	6	6	6	6	5	6	1	6	1	3	6	6
KLHN18	18	F	Volleyball		Not academy	regional	3	5	1	3	3	2	6	2	2	5	6	1	4	6	6	1	5	6	4	4	6	1	5	5	6	6	5	4	4	6	2	2	6	6
LKMN17	17	M	Volleyball		Not academy	regional	2	5	3	4	4	3	6	3	1	6	6	1	5	4	6	1	5	6	3	5	4	1	6	6	5	6	5	5	1	6	2	3	6	5
LORT19	19	M	Volleyball		Not academy	regional	3	4	4	2	3	2	6	2	1	6	6	1	4	5	4	2	6	6	3	5	5	2	5	6	4	6	6	6	1	6	1	2	6	6
GTRE17	17	M	Volleyball		Not academy	regional	5	4	3	1	5	1	6	2	1	3	6	1	5	6	5	3	6	6	2	6	6	3	1	6	5	5	6	6	1	6	1	2	6	6
LSII17	17	M	Volleyball		Not academy	regional	3	5	2	2	6	2	5	2	3	4	6	1	6	6	6	2	6	6	3	5	6	4	2	6	6	5	6	5	1	6	2	2	5	6
ZUIY18	18	F	Volleyball		Not academy	regional	2	5	2	1	4	3	6	1	4	5	6	1	5	6	6	1	5	5	2	6	6	3	2	6	6	6	6	5	1	6	2	2	5	6
BDWS18	18	F	Volleyball		Not academy	regional	2	5	3	2	5	2	5	1	2	4	6	1	6	6	3	2	6	6	1	6	6	1	6	6	6	4	3	6	1	6	2	1	6	5
LOFG18	18	M	Volleyball		Academy	National	3	5	2	3	4	3	6	1	5	5	6	1	5	5	4	2	4	5	1	6	6	3	5	5	6	5	4	6	2	5	1	1	5	6
KJDS20	20	F	Volleyball		Not academy	regional	1	6	1	1	4	2	5	3	4	6	6	1	4	6	5	1	5	6	1	6	6	1	6	5	5	5	5	6	3	4	2	1	5	5
AADS12	12	F	Football		Not academy	regional	4	5	3	4	4	4	4	3	4	4	5	1	3	4	1	2	3	4	3	5	5	3	5	4	5	4	4	4	2	4	2	1	4	4
ERTG14	14	M	Football		Not academy	regional	3	4	2	5	3	3	5	4	3	5	6	2	2	5	4	4	4	5	4	4	4	5	4	5	4	5	5	5	3	5	3	2	3	5
RTGF12	12	M	Football		Not academy	regional	5	3	5	3	5	4	4	5	4	4	5	1	4	3	6	3	5	5	3	5	5	4	5	5	3	6	6	6	4	3	4	4	4	6
JNSD15	15	M	Football		Not academy	regional	1	6	2	6	5	5	6	3	5	3	6	1	5	4	2	5	4	6	4	6	3	3	3	6	5	4	4	4	2	4	3	3	5	4
WERG12	12	M	Football		Not academy	regional	2	5	4	4	3	3	6	2	6	4	5	1	3	5	3	3	3	4	5	6	4	4	4	5	4	5	5	5	3	5	2	2	6	5
THGB15	15	M	Football		Not academy	regional	2	4	3	5	4	4	5	4	5	5	6	1	4	5	6	4	4	5	4	5	2	3	5	4	3	3	6	4	2	5	1	3	4	6
JMAY13	13	F	Football		Not academy	regional	3	5	4	3	5	3	3	5	5	6	6	1	5	5	1	5	5	5	2	4	4	4	6	3	4	4	3	3	1	4	2	2	5	4
THGI13	13	F	Football		Not academy	regional	2	4	2	4	5	4	4	3	4	4	5	1	3	6	2	2	4	6	3	5	5	5	4	4	5	5	4	4	3	6	3	1	3	5
RWSA15	15	M	Football		Not academy	regional	3	2	3	2	6	3	5	4	3	5	6	2	4	3	3	3	6	4	4	4	6	2	3	5	6	4	5	5	4	5	4	2	4	4
KLRF12	12	M	Football		Not academy	regional	5	2	5	6	4	5	4	6	6	4	5	1	5	4	3	6	2	5	5	5	5	1	2	6	4	6	5	6	3	4	4	3	5	5
HRCV12	12	F	Football		Not academy	regional	6	3	4	5	5	5	5	2	6	5	5	1	6	3	5	4	3	5	4	6	4	3	3	5	3	4	6	5	4	5	3	4	4	6
KAWS13	13	F	Football		Not academy	regional	4	1	5	5	3	2	6	1	5	5	6	1	4	4	6	1	4	5	3	5	5	2	4	6	4	4	4	6	2	5	2	3	5	5
LKIO15	15	M	Football		Not academy	regional	2	3	3	4	2	3	4	2	4	4	5	1	5	2	3	2	5	6	4	3	6	4	5	5	5	5	5	4	3	5	3	4	6	6
JDSC14	14	M	Football		Not academy	regional	4	3	4	3	4	6	5	3	3	3	5	1	4	3	4	3	4	5	5	4	4	5	4	4	2	5	6	5	4	6	2	4	6	4
TRGB15	15	M	Football		Not academy	regional	3	4	2	2	3	4	4	4	4	5	6	1	6	5	2	4	5	4	2	5	5	3	6	5	3	5	5	3	3	5	3	3	5	5
IUON12	12	M	Football		Not academy	regional	1	3	3	4	5	3	5	3	5	6	6	1	3	5	2	5	4	5	3	4	5	2	5	4	5	6	5	4	4	4	3	2	4	6
WSNB12	12	M	Football		Not academy	regional	3	2	5	5	3	5	6	4	5	6	6	2	4	4	3	3	5	4	4	5	5	3	4	5	6	5	5	5	5	5	3	2	5	5
SDGV13	13	M	Football		Not academy	regional	2	3	4	6	4	2	3	5	2	5	6	3	3	3	5	4	6	5	3	6	6	4	3	6	4	6	4	5	4	6	2	2	6	4
QSYQ13	13	F	Football		Not academy	regional	4	4	3	5	5	3	4	2	4	4	6	2	5	4	3	3	3	4	2	5	4	3	4	3	5	5	5	6	3	5	3	1	5	5
ZTER13	13	F	Football		Not academy	regional	5	5	2	4	3	4	5	5	3	5	5	1	2	2	6	4	4	5	3	6	5	2	5	4	4	4	6	4	4	5	2	3	4	6
ZUHJ15	15	M	Football		Not academy	regional	2	4	4	5	4	5	5	6	4	5	4	2	3	3	5	5	5	6	4	5	6	3	4	5	3	5	4	5	2	4	2	4	5	5
OLDF14	14	M	Football		Not academy	regional	3	5	5	6	5	3	4	4	5	5	6	1	4	4	3	4	5	6	5	4	3	4	5	6	5	6	5	6	4	5	3	2	4	5
KLCT15	15	F	Football		Not academy	regional	3	4	6	3	4	5	5	3	6	4	6	2	3	5	4	2	4	6	4	3	5	3	4	3	4	5	6	4	3	4	4	3	6	6
KLGB14	14	F	Football		Not academy	regional	5	3	4	4	3	6	6	2	5	6	3	2	2	4	2	3	6	5	2	99	5	5	5	4	3	3	5	3	4	6	3	2	3	5
KDTR14	14	M	Football		Not academy	regional	4	4	5	3	2	4	4	4	4	4	5	1	4	3	1	4	5	4	1	4	6	4	4	5	2	4	4	5	3	5	3	3	4	4
HGIT13	13	M	Football		Not academy	regional	3	5	6	2	5	2	5	3	3	5	6	1	5	4	3	5	4	5	3	3	5	2	3	4	5	5	3	6	4	6	2	4	5	5
SERT13	13	M	Football		Not academy	regional	3	4	3	1	4	1	3	5	99	4	3	1	4	3	4	2	6	5	2	2	4	3	4	5	4	6	5	4	3	5	2	3	4	6
HJUI18	18	F	Rugby		Academy	regional	1	4	1	2	5	1	5	1	1	6	6	1	5	6	5	2	6	6	3	1	6	1	6	6	6	99	5	6	1	6	1	1	6	5
KLSD18	18	F	Rugby		Academy	regional	1	5	2	2	4	1	5	1	2	6	6	1	5	6	6	2	6	6	2	1	6	1	6	6	6	6	6	6	1	6	1	2	6	4
LDFC18	18	F	Rugby		Academy	regional	1	6	3	2	5	3	5	1	2	6	6	1	5	6	6	2	6	6	2	1	6	1	6	6	6	6	5	6	1	6	1	1	6	5
JNDE18	18	F	Rugby		Academy	regional	2	5	2	3	6	2	4	2	1	6	6	1	6	6	6	1	6	6	3	2	5	2	6	6	6	6	6	6	1	6	1	2	6	6
DCVB18	18	F	Rugby		Academy	regional	1	4	1	1	6	2	5	3	3	6	6	1	6	6	5	1	6	6	4	3	6	1	6	6	5	6	6	6	1	6	1	2	6	6
YCER17	17	F	Rugby		Academy	regional	2	5	2	1	6	2	6	2	1	5	6	1	6	5	6	1	6	6	1	2	6	1	6	5	6	6	6	6	2	6	1	2	6	6
SYRT18	18	F	Rugby		Academy	regional	2	6	3	1	5	1	4	2	1	6	6	1	6	6	5	3	6	6	1	1	6	1	5	6	5	6	6	6	1	6	1	3	6	6
JKSE17	17	F	Rugby		Academy	regional	2	4	3	2	5	1	5	2	2	6	6	1	5	5	6	2	6	6	1	2	6	1	6	5	6	6	5	5	2	6	1	2	6	6
IZSD17	17	F	Rugby		Academy	regional	3	3	3	3	4	1	5	2	3	6	6	1	6	6	6	1	6	6	2	2	5	1	6	5	6	5	4	6	1	6	1	4	6	6
IZTR18	18	F	Rugby		Academy	regional	2	4	2	3	5	1	5	1	2	6	6	1	5	6	6	1	6	6	3	2	5	2	6	6	6	6	5	6	1	6	1	3	6	5
JKRE18	18	F	Rugby		Academy	regional	1	4	3	2	5	2	6	2	3	6	6	1	6	6	6	1	6	6	4	1	5	1	6	6	6	6	6	6	1	6	1	2	5	4
KJRE18	18	F	Rugby		Academy	regional	1	5	3	2	5	1	5	1	2	6	6	1	5	6	6	1	6	6	2	1	5	3	6	6	6	6	5	6	1	6	1	2	6	5
CYIJ17	17	F	Rugby		Academy	regional	1	6	2	2	6	2	4	2	1	5	6	1	6	6	5	2	6	6	2	1	4	1	6	6	5	6	6	6	1	6	1	2	5	6
ORTO18	18	F	Rugby		Academy	regional	2	5	2	2	5	3	5	4	2	5	6	1	5	5	6	1	6	6	2	2	5	1	5	6	6	6	5	5	2	5	2	2	6	5
POWE17	17	F	Rugby		Academy	regional	3	6	2	1	6	2	5	3	1	6	6	1	6	6	5	2	6	6	2	1	4	1	5	6	6	6	5	6	1	6	1	2	6	4
FSAA18	18	F	Rugby		Academy	regional	2	5	3	1	5	2	6	2	2	5	6	1	5	6	6	1	6	6	1	2	5	2	5	6	6	6	5	6	1	6	1	3	6	5
GFRE18	18	F	Rugby		Academy	regional	3	5	1	1	5	1	5	2	1	6	6	99	4	6	6	1	5	6	1	3	6	2	4	6	6	5	6	6	1	6	1	3	6	5
UITD17	17	F	Rugby		Academy	regional	3	5	1	2	5	2	4	2	3	6	6	1	4	6	6	1	6	6	3	2	6	1	5	6	6	6	6	6	1	6	1	2	6	6
MHDS18	18	F	Rugby		Academy	regional	2	5	2	2	6	1	5	1	2	6	6	1	5	6	6	1	6	6	4	1	6	1	6	6	6	6	6	6	1	6	1	2	6	6
LKSD17	17	F	Rugby		Academy	regional	4	6	3	3	4	2	4	2	1	6	6	1	6	5	6	1	6	6	3	2	6	99	6	6	6	5	6	5	1	6	1	2	6	5
WEYC17	17	F	Rugby		Academy	regional	3	5	4	2	5	1	5	3	2	6	6	1	5	6	5	1	5	6	2	3	5	1	6	6	6	6	6	6	2	5	2	2	6	5
IUTR17	17	F	Rugby		Academy	regional	2	6	3	3	6	1	6	2	1	6	6	1	6	5	6	2	6	6	3	4	6	3	6	6	5	6	6	5	1	6	1	1	6	6
EWCD18	18	F	Rugby		Academy	regional	3	4	2	2	5	2	5	3	2	6	6	1	5	6	4	1	6	6	2	3	5	2	6	6	6	6	6	5	2	6	1	2	6	6
KLBE18	18	F	Rugby		Academy	regional	4	5	3	1	5	3	6	2	3	6	6	1	6	6	5	2	6	6	1	2	5	1	6	6	5	6	6	6	1	6	1	1	6	6
IREW17	17	F	Rugby		Academy	regional	3	6	2	2	5	2	5	1	2	5	6	1	5	6	6	1	6	6	1	1	6	2	5	5	4	6	6	6	2	5	1	1	6	6
UBCD18	18	F	Rugby		Academy	regional	2	6	3	3	6	1	5	2	2	6	6	1	4	6	5	2	6	6	2	2	6	2	6	6	5	6	6	6	1	6	1	1	6	6
IZTC18	18	F	Rugby		Academy	regional	3	6	2	1	4	1	5	2	1	5	6	1	5	6	6	1	6	6	3	2	5	2	5	5	5	6	6	6	2	5	1	1	5	4
UTBN18	18	F	Rugby		Academy	regional	2	5	2	3	4	2	5	1	3	6	6	1	6	5	6	2	6	6	2	2	6	1	6	5	6	6	4	5	1	6	1	2	6	5
ELIO17	17	F	Rugby		Academy	regional	1	6	1	2	6	3	6	1	2	6	6	1	5	6	6	1	6	6	1	1	5	1	5	5	5	6	5	6	1	6	1	3	6	6
UUNE18	18	F	Rugby		Academy	regional	2	4	1	2	5	2	5	1	1	6	6	1	6	6	6	2	6	6	2	2	5	1	5	6	6	5	6	5	1	6	1	2	6	6
VCFD18	18	F	Rugby		Academy	regional	2	5	2	2	6	3	6	1	2	6	6	1	5	6	6	1	5	6	1	2	6	1	6	5	6	6	6	6	2	4	2	3	6	6
GHDR20	20	M	Basketball		Not academy	National	1	5	1	3	5	1	6	1	3	6	6	1	5	5	5	1	6	6	2	6	6	1	6	5	6	6	5	6	1	6	1	1	6	6
JIUR21	21	M	Basketball		Not academy	National	1	6	3	2	5	1	6	1	2	6	6	1	6	5	4	2	6	6	1	6	6	1	6	6	6	6	6	6	1	6	1	1	6	6
KIUW18	18	M	Basketball		Academy	National	1	6	2	2	5	1	6	1	2	6	6	1	6	5	5	1	6	6	2	6	6	1	6	6	6	6	5	6	1	6	1	2	6	5
BHSD16	16	M	Basketball		Not academy	regional	2	6	3	2	5	2	6	1	2	6	6	1	6	5	6	1	6	6	1	5	5	1	6	6	6	6	5	6	1	6	1	1	5	6
KLSA17	17	M	Basketball		Academy	regional	3	5	3	1	4	3	5	3	1	6	6	1	6	6	6	1	5	6	2	6	6	2	6	6	6	5	5	6	1	6	2	2	6	6
MKGH18	18	F	Basketball		Academy	regional	2	4	2	1	6	2	6	2	1	6	6	1	5	6	5	1	6	6	2	6	5	3	6	6	6	6	5	6	1	6	3	2	6	5
SDER19	19	F	Basketball		Academy	regional	2	5	2	1	6	3	5	2	1	6	6	1	4	6	6	1	5	6	1	6	6	2	5	6	6	6	5	6	1	6	2	1	6	6
KJHG19	19	F	Basketball		Not academy	regional	2	3	2	1	6	2	6	1	1	6	6	1	5	6	5	1	4	6	1	5	6	1	6	6	6	6	6	6	1	6	1	2	5	6
LKGD18	18	M	Basketball		Not academy	regional	1	5	1	2	6	2	5	2	2	5	6	1	6	6	4	2	5	5	1	6	6	2	6	5	6	5	6	6	2	6	1	1	5	6
IUTP17	17	M	Basketball		Not academy	regional	1	6	1	3	6	2	5	1	3	6	6	1	6	6	5	3	6	6	1	6	6	2	6	6	5	6	6	6	2	5	1	2	6	6
CDSU16	16	M	Basketball		Not academy	regional	1	6	1	2	6	4	5	1	2	6	6	1	6	6	4	2	6	6	3	5	6	2	5	5	6	5	6	6	2	5	1	2	5	6
KLSC15	15	M	Basketball		Not academy	regional	2	6	1	2	5	3	4	1	1	6	6	1	6	6	5	2	6	6	2	5	5	1	6	6	5	5	6	6	1	6	2	1	6	6
ZTLJ18	18	F	Basketball		Academy	regional	3	6	2	3	6	2	5	1	2	6	6	1	6	6	6	2	6	6	1	6	4	1	4	4	5	5	6	5	1	6	1	2	6	6
TBBI15	15	M	Basketball		Academy	regional	2	5	3	2	5	3	5	1	3	6	6	1	6	5	5	2	6	6	2	5	6	1	5	6	5	6	6	6	1	6	2	2	6	5
LKWS18	18	F	Basketball		Academy	regional	3	5	2	2	4	2	5	1	2	6	6	1	5	6	6	2	5	6	1	5	5	1	6	6	6	6	6	6	1	5	3	2	6	6
OUTR18	18	F	Basketball		Academy	regional	4	6	4	2	5	3	5	1	1	6	6	1	6	4	5	1	6	6	4	5	6	2	6	6	6	6	6	6	1	6	1	2	6	5
LKDE19	19	F	Basketball		Not academy	regional	3	5	3	2	6	3	6	1	1	6	6	1	4	5	6	1	5	6	3	4	6	3	6	6	6	6	6	6	1	99	1	1	6	6
OPUN19	19	M	Basketball		Not academy	National	2	6	2	1	5	3	6	2	1	6	6	1	5	6	6	1	6	6	2	6	6	2	6	6	6	6	6	6	1	6	1	2	5	6
KDRE20	20	M	Basketball		Academy	National	2	6	3	1	6	2	6	2	1	5	6	1	5	4	6	1	6	6	1	6	5	2	6	6	6	6	5	6	1	6	1	2	6	6
HZTR17	17	M	Basketball		Not academy	regional	2	5	2	1	5	1	6	3	2	5	6	1	5	5	6	1	6	6	1	6	6	2	6	6	6	6	6	6	1	5	2	2	5	6
SDEE17	17	M	Basketball		Not academy	regional	1	5	3	1	5	1	5	2	3	5	6	1	6	6	5	1	6	5	1	6	99	1	5	6	6	6	6	5	1	6	1	1	6	6
FGDS18	18	M	Basketball		Not academy	regional	1	4	3	1	5	2	4	1	2	5	6	1	6	6	5	1	6	6	1	6	5	1	6	6	6	6	6	6	1	5	2	2	6	6
UHJE18	18	M	Basketball		Not academy	regional	1	5	2	1	4	1	5	2	2	6	6	1	6	6	4	1	6	5	2	5	5	1	4	5	4	5	6	6	1	6	1	1	6	5
IUIU21	21	M	Basketball		Academy	National	2	6	2	1	6	1	6	2	1	6	6	1	6	6	5	1	5	6	3	4	6	1	5	5	5	6	6	6	1	6	2	2	99	6
DESC20	20	M	Basketball		Academy	National	1	5	2	2	6	1	5	1	2	6	6	1	6	5	6	1	6	5	2	5	6	1	6	6	6	6	6	6	1	6	1	2	6	6
KJHT16	16	M	Basketball		Not academy	regional	2	5	2	2	6	1	6	2	3	6	6	1	6	6	5	1	5	5	1	6	6	2	6	6	6	6	5	6	1	6	2	2	5	6
IURE15	15	F	Basketball		Not academy	regional	3	5	1	3	6	1	5	1	1	6	6	1	6	6	4	1	4	6	3	5	6	1	6	6	6	6	6	6	1	6	2	2	6	6
DFDS14	14	M	Basketball		Not academy	regional	3	4	1	2	5	2	6	1	2	6	6	1	6	6	5	1	5	6	2	5	6	2	6	6	6	6	5	5	1	5	2	2	5	5
NMBV18	18	M	Basketball		Academy	regional	3	3	3	1	6	1	5	1	1	5	6	1	5	6	5	1	6	6	1	6	4	1	5	6	6	6	6	6	1	5	2	2	5	6
AVCZ19	19	M	Football		Not academy	regional	2	5	2	3	4	3	5	3	2	5	6	1	5	6	4	2	5	6	2	5	5	2	5	5	5	6	5	6	2	5	1	1	5	5
IJKA20	20	M	Football		Not academy	regional	2	5	3	2	5	2	6	2	3	6	6	1	6	6	5	3	6	6	1	6	6	2	5	5	5	6	6	6	1	5	1	1	5	6
HGSA17	17	M	Football		Not academy	regional	1	6	4	1	6	2	5	4	2	6	6	1	6	6	4	2	5	6	2	6	4	2	6	5	6	6	6	6	2	5	1	1	5	6
UTED16	16	M	Football		Not academy	regional	3	2	3	2	4	3	5	3	3	6	6	1	6	6	6	1	4	5	3	6	5	1	6	6	6	6	6	6	2	6	2	1	6	6
NSAA19	19	M	Football		Not academy	regional	2	3	2	3	5	2	4	2	2	5	6	1	6	6	6	1	5	6	2	5	6	1	6	6	6	6	5	5	2	6	1	2	6	6
SEAC19	19	M	Football		Not academy	regional	3	4	3	4	3	1	5	3	3	5	5	1	5	6	5	2	5	6	2	4	4	1	6	6	6	6	6	6	2	6	1	1	6	5
LHDC18	18	M	Football		Not academy	regional	4	2	2	3	4	2	6	4	2	6	6	1	6	5	6	3	5	6	1	5	5	1	6	6	6	6	6	5	1	6	3	2	6	6
OLDS19	19	M	Football		Not academy	regional	2	3	3	4	5	3	6	3	2	5	6	1	6	5	4	2	6	5	2	4	3	1	5	6	5	6	6	6	1	5	2	2	4	4
JKCV17	17	M	Football		Not academy	regional	1	5	1	5	4	2	6	4	3	6	6	1	6	6	5	1	5	6	1	5	6	1	4	6	6	5	6	6	1	6	1	1	5	5
KLCS19	19	M	Football		Not academy	regional	5	2	1	2	5	3	5	2	1	6	6	1	6	6	5	1	6	6	2	6	6	2	5	5	6	6	6	6	1	5	1	1	6	5
LMNA21	21	M	Football		Not academy	regional	4	3	2	2	6	2	5	2	3	5	6	1	6	6	6	2	4	6	3	6	6	1	6	5	6	6	5	5	1	5	1	1	6	6
DFSA21	21	M	Football		Not academy	regional	3	2	3	3	5	4	5	1	4	6	6	1	5	6	4	3	4	6	2	6	5	2	5	4	6	6	6	5	2	5	4	2	6	6
EARS20	20	M	Football		Not academy	regional	6	5	2	4	4	3	6	2	3	5	6	1	5	6	5	2	5	5	1	5	5	1	4	5	5	6	5	6	1	6	3	1	5	6
JHNB18	18	M	Football		Not academy	regional	2	3	1	3	3	2	5	3	2	5	6	1	6	6	6	1	6	6	2	6	4	1	5	5	6	6	6	6	2	6	2	4	4	6
LKDC19	19	M	Football		Not academy	regional	3	4	2	1	4	2	6	4	3	4	5	1	6	6	5	1	5	5	3	5	5	1	6	6	5	6	6	6	1	6	3	3	5	5
JHDC19	19	M	Football		Not academy	regional	2	3	3	2	5	3	5	3	2	5	6	1	6	5	4	1	6	6	2	5	6	1	6	5	4	5	6	6	2	6	2	2	6	4
KBVC18	18	M	Football		Not academy	regional	1	5	4	3	4	2	4	3	3	6	6	1	6	6	4	1	5	5	2	5	5	1	6	5	5	6	6	6	2	6	2	2	3	6
LKDF20	20	M	Football		Not academy	regional	4	3	3	4	5	4	5	2	4	6	6	1	6	6	5	2	4	6	2	6	4	2	5	5	6	5	6	6	1	6	2	2	5	6
ASNJ21	21	M	Football		Not academy	regional	5	4	2	3	5	3	5	1	6	6	6	1	6	6	6	3	5	6	1	5	5	2	5	5	6	6	6	5	1	5	1	1	6	3
IKLN19	19	M	Football		Not academy	regional	3	5	1	4	6	1	6	2	3	5	6	1	6	5	6	3	6	5	2	4	4	2	5	6	6	6	6	6	1	4	5	2	5	6
RTYA18	18	M	Football		Not academy	regional	2	2	2	3	5	2	5	3	2	6	6	1	6	5	6	2	4	6	1	5	5	1	5	4	6	6	5	5	1	5	2	3	5	6
LKSC18	18	M	Football		Not academy	regional	4	4	3	2	4	5	6	4	4	5	6	1	6	6	5	2	5	6	1	4	5	2	6	5	5	6	6	5	1	4	3	1	6	6
UHNI20	20	M	Football		Not academy	regional	2	5	4	2	5	5	5	3	3	5	6	1	6	6	5	1	6	6	1	5	5	1	5	4	6	6	4	5	1	5	1	4	5	5
KLMN17	17	M	Football		Not academy	regional	3	6	6	3	6	6	4	1	3	5	6	1	6	6	4	1	5	6	2	5	6	1	6	5	6	6	6	6	1	3	1	1	6	6
VASZ18	18	M	Football		Not academy	regional	4	4	3	4	5	3	5	2	3	5	6	1	6	6	5	3	4	6	3	5	5	2	5	6	6	6	6	6	1	6	1	2	5	5
UGHI18	18	M	Football		Not academy	regional	3	5	2	3	4	3	6	3	4	6	6	1	6	6	6	2	5	6	2	6	4	1	5	6	6	6	4	6	2	6	2	1	6	5
VCBE18	18	M	Basketball		Academy	regional	1	5	2	1	6	2	6	2	3	6	6	1	5	6	5	2	5	6	3	4	5	1	6	6	6	6	4	6	2	3	2	2	6	6
KLMB18	18	M	Basketball		Academy	regional	1	6	1	1	6	3	99	1	2	6	6	1	6	6	5	1	6	6	1	5	5	2	5	6	5	6	6	6	1	6	3	1	5	5
SDCA18	18	M	Basketball		Academy	regional	1	6	1	1	5	4	6	2	1	6	6	1	6	6	6	3	5	6	2	6	6	3	4	6	5	5	5	5	2	5	1	2	5	5
ERFD19	19	M	Basketball		Academy	regional	1	6	3	1	5	1	6	2	2	6	6	1	6	6	6	2	5	6	3	5	6	2	5	6	4	6	6	6	2	6	1	1	6	6
UIHN18	18	F	Basketball		Academy	National	2	6	2	2	4	1	6	1	3	6	6	1	6	6	6	2	6	6	1	4	6	2	5	6	5	6	6	5	2	6	1	1	6	6
TUHG19	19	M	Basketball		Academy	National	1	6	2	3	6	1	6	2	2	6	6	1	5	6	6	2	99	6	1	5	5	2	6	5	6	6	6	4	1	6	1	1	6	6
DEAS19	19	F	Basketball		Academy	National	2	5	1	4	6	2	6	3	4	6	5	2	4	6	3	1	6	6	1	6	4	1	6	6	5	6	6	5	2	6	1	1	5	6
KLGN19	19	F	Basketball		Academy	National	1	4	1	2	6	3	6	2	3	6	6	1	5	6	4	1	6	6	1	5	5	1	6	4	5	6	6	6	2	6	2	1	4	6
RTED19	19	F	Basketball		Academy	National	2	5	1	2	6	2	6	3	3	6	6	2	6	6	5	1	6	5	2	5	6	1	6	5	5	6	5	6	2	5	1	2	5	6
KLNB20	20	M	Basketball		Academy	regional	2	6	1	3	6	3	6	2	2	6	6	1	6	6	6	1	6	6	3	5	5	1	6	5	4	6	6	6	2	6	2	1	6	6
UTRE18	18	M	Basketball		Academy	regional	2	5	2	4	6	2	6	2	1	6	6	2	6	5	5	1	6	6	2	4	5	2	5	5	5	5	4	6	1	5	2	3	5	5
UIKN20	20	M	Basketball		Academy	regional	1	6	3	2	5	2	6	2	2	6	6	1	6	6	5	1	6	6	4	6	5	3	6	6	6	6	5	6	2	6	3	2	6	6
TRDC20	20	M	Basketball		Academy	National	2	6	2	2	6	2	5	2	2	6	6	1	6	6	4	1	6	5	3	6	6	2	4	6	6	5	6	5	1	4	2	2	5	4
HUIN20	20	M	Basketball		Academy	National	3	6	2	1	5	2	6	1	2	6	5	1	6	6	5	5	5	6	2	6	5	4	5	6	6	6	6	6	1	5	2	2	5	5
DCAR18	18	F	Basketball		Academy	National	2	4	4	2	6	4	5	2	2	6	6	1	5	6	6	4	6	6	3	6	6	3	6	6	5	4	5	5	1	6	2	1	6	6
KLMF19	19	M	Basketball		Academy	National	2	3	3	1	6	3	5	1	3	6	5	1	5	6	4	2	4	6	2	5	6	3	5	6	2	6	3	4	1	6	1	1	5	6
DFRE19	19	F	Basketball		Academy	National	2	5	2	2	5	3	5	2	2	6	6	1	6	5	5	2	5	6	1	4	6	2	6	6	3	6	4	5	1	6	1	1	6	6
IKLM20	20	M	Basketball		Academy	National	2	6	2	4	6	2	6	3	2	6	6	1	5	5	6	1	6	5	2	6	6	2	3	6	6	6	6	6	1	6	1	1	6	5
SECB19	19	M	Basketball		Academy	regional	1	5	1	3	6	3	6	4	2	6	6	1	4	6	6	1	6	6	1	6	5	2	4	5	6	6	6	6	1	6	1	1	5	6
KLJF19	19	M	Basketball		Academy	National	2	5	1	2	6	3	6	2	1	6	6	1	6	6	5	1	6	4	1	5	4	2	5	4	6	6	6	6	1	6	1	2	4	5
DESA20	20	M	Basketball		Academy	National	1	4	1	1	6	3	6	2	2	6	6	1	5	6	5	1	6	5	1	5	5	1	2	5	5	6	5	6	1	6	1	3	5	5
TREI18	18	M	Basketball		Academy	National	1	5	2	3	6	3	5	3	3	6	6	1	6	6	5	1	6	6	1	4	4	1	5	6	3	5	6	5	1	6	1	4	6	5
LKHI18	18	F	Basketball		Academy	regional	1	6	3	2	5	1	6	1	4	6	6	1	5	6	4	1	6	6	2	6	5	99	6	6	4	6	5	6	1	5	1	3	6	6
IREW18	18	F	Basketball		Academy	regional	1	4	2	3	5	2	6	2	3	6	6	1	5	5	6	2	5	6	3	6	6	1	6	6	6	5	6	5	1	6	2	2	6	6
DRAA19	19	F	Basketball		Academy	National	1	5	4	2	6	3	6	1	2	6	6	1	5	6	6	3	4	6	4	6	5	1	6	6	5	6	4	4	2	5	2	3	6	6
TRVB20	20	M	Basketball		Academy	regional	2	5	3	4	5	2	6	2	2	6	6	1	6	6	6	1	5	6	2	5	6	1	6	5	6	6	2	5	1	6	1	2	6	6
UIJT18	18	F	Basketball		Academy	regional	3	4	3	3	4	1	6	3	2	6	6	2	6	6	5	2	5	6	3	6	6	1	6	6	5	6	6	6	1	6	2	1	5	6
MACA18	18	F	Basketball		Academy	regional	2	5	3	2	4	1	6	2	2	6	6	1	6	4	4	2	5	6	2	5	5	2	1	5	5	6	6	5	1	6	1	2	6	6
LKIN18	18	M	Basketball		Academy	National	4	5	3	4	5	2	6	2	1	6	5	1	6	6	5	2	5	3	1	4	6	3	2	6	6	5	5	5	1	6	1	3	5	6
NNVC18	18	M	Basketball		Academy	National	3	5	2	3	4	99	6	2	1	6	6	1	6	5	6	1	6	5	1	5	5	1	4	6	6	6	3	6	1	6	1	2	5	5
KDFS19	19	M	Basketball		Academy	National	2	4	2	2	5	2	6	1	1	6	6	1	4	4	3	1	6	6	2	6	5	2	5	6	6	6	4	6	1	6	1	2	6	6
TRES20	20	M	Basketball		Academy	National	2	5	2	1	3	4	6	2	1	6	6	1	6	6	5	1	6	5	1	5	6	4	4	6	3	6	6	6	1	6	1	1	6	5
GDEC21	21	M	Basketball		Academy	National	3	4	1	2	4	3	6	2	1	6	6	1	6	6	6	4	4	6	2	4	5	3	6	6	99	6	5	6	1	6	3	2	6	6
JNMV20	20	M	Basketball		Academy	National	2	6	1	3	5	3	6	1	1	6	6	1	3	6	4	3	5	4	2	6	5	2	5	4	6	6	6	6	1	6	2	1	6	6
TBKI17	17	M	Volleyball		Not academy	regional	1	5	4	2	5	2	6	2	3	6	6	1	6	5	5	2	5	6	2	5	5	2	5	5	6	6	5	6	2	6	2	1	6	5
CADE17	17	M	Volleyball		Not academy	regional	1	6	3	1	6	1	6	1	2	6	6	1	6	6	6	2	6	6	2	6	6	1	6	4	6	6	5	6	2	6	1	1	6	5
RESC15	15	M	Volleyball		Not academy	regional	1	5	2	2	6	1	6	1	2	6	6	1	5	6	6	2	6	6	2	6	6	1	3	5	6	6	5	6	2	6	2	1	6	5
LLDS16	16	M	Volleyball		Not academy	regional	3	6	3	3	6	1	6	1	2	6	6	1	6	6	6	4	6	6	1	6	4	1	2	6	5	6	6	5	1	5	2	1	5	5
KJBS17	17	M	Volleyball		Not academy	regional	4	4	1	2	5	1	6	2	1	6	5	1	5	6	4	5	6	6	1	4	5	1	4	6	6	6	6	6	1	4	2	1	4	5
OUED18	18	F	Volleyball		Not academy	regional	2	5	2	2	6	2	5	3	1	6	6	1	6	5	5	2	6	6	1	5	6	2	5	6	5	4	6	5	1	5	2	2	5	6
IURT19	19	M	Volleyball		Not academy	regional	2	6	2	2	3	3	6	2	1	6	6	1	6	6	3	2	6	6	1	6	5	3	6	6	6	5	6	5	1	5	1	3	6	6
KJFD17	17	F	Volleyball		Not academy	regional	3	3	2	1	4	4	5	4	1	5	6	1	4	5	5	6	6	6	4	6	6	4	6	6	4	6	6	5	1	5	1	2	5	6
ASCE21	21	M	Volleyball		Not academy	regional	2	4	3	4	5	3	6	2	1	6	6	1	5	4	2	5	6	5	5	6	6	3	6	5	5	5	6	5	1	5	1	3	5	6
MNCB20	20	M	Volleyball		Not academy	regional	1	5	1	5	5	2	6	2	2	6	6	1	3	5	3	1	5	6	6	6	6	2	5	4	5	5	6	6	1	5	1	2	5	6
TYSE20	20	M	Volleyball		Not academy	regional	2	5	1	3	5	2	5	3	3	6	6	1	5	6	5	1	6	6	2	3	5	3	4	5	5	5	5	6	2	5	4	2	5	6
LKBN17	17	M	Volleyball		Not academy	regional	1	6	1	2	6	2	6	2	2	6	6	1	6	6	5	1	5	6	2	4	4	2	5	6	6	5	6	6	3	6	3	2	5	6
IDSE18	18	M	Volleyball		Not academy	regional	1	5	3	2	6	1	5	3	3	6	6	1	6	6	5	1	4	6	1	2	5	5	3	4	4	5	5	6	2	5	5	1	5	5
LKHN20	20	M	Volleyball		Not academy	regional	1	3	4	3	6	1	5	2	1	6	6	1	4	6	6	3	5	6	3	5	6	2	6	3	6	6	6	6	2	5	2	1	6	6
YTRE20	20	F	Volleyball		Not academy	regional	1	4	3	4	6	2	4	2	1	6	6	1	3	5	1	5	6	5	6	6	3	2	6	4	6	5	4	4	2	6	2	1	6	5
KDCF20	20	F	Volleyball		Not academy	regional	2	4	4	1	4	3	5	1	2	6	5	99	5	6	2	4	5	5	6	5	5	1	5	5	5	6	5	5	2	5	1	2	5	6
KVBC21	21	F	Volleyball		Not academy	regional	3	5	2	1	3	2	6	1	3	6	6	1	5	6	5	6	5	6	5	4	6	1	1	6	4	4	6	6	2	5	2	1	4	6
LGDS21	21	F	Volleyball		Not academy	regional	2	6	1	5	5	2	5	1	2	5	6	1	5	6	5	6	5	6	1	5	5	6	2	6	5	5	6	6	2	5	3	1	5	6
AASC21	21	M	Volleyball		Not academy	regional	2	6	1	6	6	1	5	1	1	6	6	1	5	4	5	3	5	6	2	6	6	3	5	6	3	5	6	6	2	6	2	1	6	6
OKLNN17	17	F	Volleyball		Not academy	regional	1	6	5	3	4	2	5	1	2	6	6	1	6	6	4	1	6	6	1	4	5	99	5	6	5	5	5	6	1	6	1	1	6	5
DCNF17	17	M	Volleyball		Not academy	regional	1	6	6	3	5	3	4	2	1	6	6	1	6	6	6	1	6	6	2	4	5	2	5	5	6	6	6	6	1	6	1	1	6	6
OGFV16	16	F	Volleyball		Not academy	regional	1	6	1	3	5	2	5	3	2	6	6	1	6	6	3	1	6	6	2	5	5	2	6	6	1	6	6	5	1	6	1	2	6	6
OKGB18	18	F	Volleyball		Not academy	regional	2	6	1	2	6	1	6	4	1	6	6	1	5	6	99	1	6	6	2	6	6	1	6	4	6	6	6	5	1	6	2	2	5	6
IJMC17	17	F	Volleyball		Not academy	regional	3	5	2	4	3	1	6	2	2	6	6	1	4	5	6	3	6	5	1	6	6	1	6	5	6	6	6	5	1	6	3	2	5	6
FDCS16	16	M	Volleyball		Not academy	regional	2	4	3	2	4	1	6	3	2	6	6	1	5	4	6	2	6	6	1	6	6	1	5	6	5	5	6	4	2	6	2	1	6	6
KHCS19	19	M	Volleyball		Not academy	regional	4	5	4	3	5	1	6	4	3	6	6	1	6	6	5	3	6	4	1	6	6	1	4	5	4	6	5	5	2	5	4	4	5	5
SAZC21	21	M	Volleyball		Not academy	regional	1	6	2	4	6	2	5	2	2	6	6	1	5	6	4	2	4	5	3	6	4	4	3	3	3	5	5	6	3	4	2	3	5	6
KHFD20	20	M	Volleyball		Not academy	regional	5	4	3	1	5	3	6	2	2	5	6	1	6	6	2	2	5	6	5	5	5	3	5	2	5	6	5	5	4	5	6	1	4	5
UINB18	18	M	Volleyball		Not academy	regional	3	5	1	3	6	2	5	4	1	6	6	1	5	6	3	2	99	6	3	3	6	5	6	5	5	6	6	6	2	6	4	1	5	6
JKIU21	21	M	Volleyball		Not academy	regional	2	5	3	2	6	1	4	5	2	6	6	1	5	6	5	1	5	6	1	6	6	2	4	6	6	6	4	6	3	4	1	2	5	6
IUTY17	17	F	Volleyball		Not academy	regional	4	4	6	3	5	2	4	99	2	6	5	1	6	6	4	3	6	6	1	6	5	3	5	5	5	5	6	6	2	5	1	2	5	6
TRES21	21	F	Volleyball		Not academy	regional	5	6	2	2	4	2	6	1	3	6	6	1	5	5	5	3	5	6	1	6	3	2	6	6	5	4	6	6	2	5	1	2	4	6
IKMC17	17	M	Volleyball		Not academy	regional	3	5	1	2	3	1	3	2	4	6	6	1	5	6	6	2	5	5	3	4	4	2	6	6	4	5	6	5	2	5	1	2	5	6
UIJN18	18	F	Volleyball		Not academy	regional	2	6	2	2	4	1	5	1	2	5	6	1	5	5	6	2	3	6	4	5	6	2	5	5	5	6	6	6	2	5	2	2	6	5
QTRS19	19	F	Volleyball		Not academy	regional	4	5	1	1	5	2	4	2	2	6	6	1	5	5	5	1	5	5	2	3	6	1	3	5	5	6	6	5	1	6	3	1	6	5
TZBV13	13	F	Handball		Not academy	regional	3	5	3	2	4	4	5	3	3	5	6	1	6	5	5	2	5	6	4	5	5	2	4	6	6	6	4	6	1	6	2	2	6	5
ZCAE14	14	F	Handball		Not academy	regional	2	3	1	3	5	3	4	2	2	5	6	1	4	6	3	1	6	6	3	6	6	3	2	5	5	5	5	6	1	6	1	1	6	4
KLSA15	15	M	Handball		Not academy	regional	3	5	2	4	4	2	5	3	3	5	6	1	5	6	4	2	6	6	4	5	5	4	1	5	4	5	6	5	1	6	2	1	6	5
HGDC13	13	F	Handball		Not academy	regional	4	4	4	1	5	3	4	4	2	6	6	1	99	6	5	1	6	5	3	4	6	2	4	4	5	5	5	5	2	5	2	3	5	5
UGSC12	12	M	Handball		Not academy	regional	3	6	5	2	6	4	4	3	4	6	6	1	3	6	5	3	6	6	2	5	6	1	5	5	6	6	4	6	3	4	3	2	4	6
ITYV12	12	M	Handball		Not academy	regional	4	5	3	4	4	1	4	2	3	6	6	1	5	4	6	2	5	5	3	3	5	2	6	6	5	5	6	4	1	6	1	3	5	5
NASE13	13	M	Handball		Not academy	regional	5	4	4	3	3	2	5	1	2	6	6	1	6	5	2	2	6	6	2	4	6	3	99	5	4	6	5	5	1	5	1	2	6	4
TRWS14	14	F	Handball		Not academy	regional	2	3	2	5	4	3	5	4	1	5	5	1	6	6	3	2	5	6	1	5	6	2	4	4	5	6	4	3	1	1	2	4	5	3
SEDC12	12	M	Handball		Not academy	regional	1	6	2	4	5	4	5	5	2	5	6	1	6	5	1	1	6	6	1	5	5	3	5	5	6	6	5	4	2	3	3	3	4	4
BVCD15	15	F	Handball		Not academy	regional	4	5	3	3	4	3	4	3	3	5	5	1	6	4	3	2	6	6	2	5	6	2	3	4	6	6	4	5	3	4	2	2	5	5
RESC14	14	F	Handball		Not academy	regional	5	4	5	4	5	2	6	4	4	6	6	1	5	5	4	1	6	6	3	4	5	1	4	3	6	6	6	6	2	2	3	5	6	6
LDUR13	13	F	Handball		Not academy	regional	6	3	4	2	4	5	3	3	3	6	6	1	4	6	5	1	4	5	4	5	6	1	5	2	5	5	5	5	2	5	2	4	5	5
UBAA14	14	F	Handball		Not academy	regional	3	5	6	3	3	4	4	2	3	5	6	1	3	5	4	1	5	5	3	4	5	1	5	4	4	6	3	6	1	1	1	3	4	4
RESV12	12	M	Handball		Not academy	regional	4	4	3	5	3	99	5	3	2	4	6	1	4	5	5	2	6	5	2	6	4	2	5	5	5	5	4	5	2	1	3	2	5	4
IRBI13	13	M	Handball		Not academy	regional	2	3	4	6	4	6	3	4	3	5	6	1	5	5	6	3	5	6	3	6	5	3	4	1	3	4	5	4	1	2	2	1	3	4
OBON12	12	F	Handball		Not academy	regional	3	4	2	4	5	1	4	3	4	5	6	1	6	6	6	2	5	5	2	6	6	2	6	2	4	5	6	2	2	6	3	2	4	4
EAAA13	13	M	Handball		Not academy	regional	5	5	3	5	6	2	5	4	3	5	5	99	5	6	5	2	6	4	4	6	5	3	6	3	5	6	5	3	3	5	2	2	5	5
TSWD14	14	F	Handball		Not academy	regional	4	4	4	3	5	3	5	5	2	5	6	2	4	6	3	1	6	5	2	5	5	99	6	3	6	5	4	6	2	4	3	1	6	5
JSEA13	13	F	Handball		Not academy	regional	3	6	3	4	6	2	4	2	4	6	5	1	6	6	4	2	6	6	1	4	6	2	5	2	4	6	5	5	1	3	2	2	5	6
USER14	14	M	Handball		Not academy	regional	2	5	2	2	4	3	5	1	4	6	6	1	3	5	2	1	6	5	2	5	6	1	4	1	5	5	2	4	2	4	2	99	5	4
ITGF13	13	M	Handball		Not academy	regional	1	3	5	3	3	3	5	2	3	6	6	1	2	4	3	99	6	6	3	5	6	2	5	5	2	4	6	5	2	6	3	4	5	5
LHSD12	12	F	Handball		Not academy	regional	3	4	4	4	4	4	4	3	3	6	6	1	6	5	4	1	5	4	2	5	6	1	5	4	3	5	5	6	3	5	4	3	4	4
BVCS14	14	F	Handball		Not academy	regional	2	5	3	5	5	2	3	4	2	5	6	1	6	5	5	1	6	5	4	6	5	2	4	3	4	6	4	6	2	2	3	4	5	3
TRED13	13	F	Handball		Not academy	regional	3	6	2	3	3	3	6	4	4	6	6	1	6	4	4	1	5	6	3	5	4	3	6	4	5	5	6	6	1	3	5	3	6	4
UTRE14	14	M	Handball		Not academy	regional	4	2	3	4	5	4	5	3	3	6	5	1	1	5	3	1	6	6	99	4	5	2	5	3	4	4	5	4	2	4	3	2	5	5
JGSE13	13	F	Handball		Not academy	regional	3	1	4	3	6	5	4	2	2	6	6	1	2	6	4	2	6	6	3	5	6	2	4	4	5	5	4	5	3	1	4	4	6	6
JKHG12	12	M	Handball		Not academy	regional	2	4	3	4	4	3	5	3	3	6	5	1	5	6	6	3	5	5	2	6	3	2	5	2	6	5	1	4	2	5	2	5	5	5
TREF13	13	F	Handball		Not academy	regional	3	3	2	3	3	4	4	5	4	5	5	1	4	5	5	2	5	6	6	6	6	2	6	3	5	4	2	3	3	4	3	3	6	3
KLGF14	14	F	Handball		Not academy	regional	1	2	3	2	5	6	99	4	3	6	6	1	3	4	4	3	6	6	4	6	5	1	3	4	4	5	5	5	2	6	2	2	5	5
OPGH14	14	F	Handball		Not academy	regional	2	6	4	4	3	5	4	5	2	6	5	1	6	5	5	2	5	6	3	5	4	2	5	99	5	4	4	6	1	5	1	4	5	4
TGDS14	14	F	Handball		Not academy	regional	1	5	2	5	4	3	5	3	2	6	6	1	3	6	4	2	6	5	2	6	5	3	4	2	4	5	5	4	2	4	4	6	5	5
TZAD12	12	M	Handball		Not academy	regional	3	3	3	3	5	4	5	6	2	5	5	1	5	6	4	2	5	5	3	5	6	2	6	3	5	5	4	2	2	1	3	5	99	4
NBAS13	13	F	Handball		Not academy	regional	2	4	3	4	2	2	4	5	4	6	5	1	5	6	5	2	6	5	4	6	5	1	2	4	4	4	5	3	2	2	2	3	5	4
GDFE13	13	M	Handball		Not academy	regional	3	3	2	3	3	3	5	3	3	5	6	1	4	5	6	3	5	6	3	5	4	2	1	4	6	5	6	6	1	4	3	4	5	5
FEED17	17	M	Football		Academy	regional	3	4	4	2	2	4	4	1	1	6	6	1	2	5	4	6	4	5	6	4	6	2	5	6	6	6	6	6	1	6	1	4	6	6
PAD16	16	M	Football		Academy	regional	4	5	3	2	3	1	4	2	2	2	4	1	6	6	2	6	6	3	4	5	5	1	5	5	5	6	2	5	2	6	6	5	5	4
FAFA16	16	M	Football		Academy	regional	1	5	5	2	2	2	5	2	2	4	4	1	5	6	4	5	6	5	2	5	5	2	5	6	6	6	4	5	99	5	4	99	4	4
ENEN16	16	M	Football		Academy	regional	5	5	99	3	3	2	5	1	2	1	6	2	6	5	1	6	6	3	5	1	6	1	6	6	5	5	1	6	1	6	1	6	5	1
RVMR16	16	M	Football		Academy	National	1	5	3	2	1	1	6	5	1	2	6	1	1	5	4	1	6	5	1	6	6	1	5	6	6	6	5	6	2	5	1	2	6	6
JMTD19	19	M	Football		Academy	regional	5	5	2	1	3	1	6	1	2	2	6	1	6	6	4	4	6	5	2	6	3	1	5	5	6	6	5	5	2	5	1	4	6	6
MSID17	17	M	Football		Academy	regional	2	5	4	1	1	1	5	1	2	4	6	1	6	6	2	6	5	5	1	5	6	1	2	5	5	4	4	5	1	6	1	1	6	6
AVEP14	14	M	Football		Academy	National	3	3	3	4	4	4	6	2	3	5	4	1	5	5	4	3	4	4	3	5	5	3	4	5	6	5	5	5	4	4	4	3	5	5
JARP15	15	M	Football		Academy	National	4	4	5	3	4	1	5	2	5	3	6	1	5	6	2	6	6	3	1	5	5	1	1	5	5	5	5	5	1	6	5	2	5	4
NMCR15	15	M	Football		Academy	regional	4	5	4	4	5	3	4	1	2	4	5	1	3	5	3	5	6	3	1	4	4	2	1	3	3	6	3	6	3	4	2	1	5	5
JSMM15	15	M	Football		Academy	National	4	5	3	4	5	6	4	3	3	4	6	1	6	6	4	6	6	4	1	5	4	1	6	6	2	3	4	5	1	6	1	3	6	3
YNMA17	17	M	Football		Academy	National	5	5	4	5	3	2	5	3	4	4	5	1	6	6	2	6	6	3	5	6	6	1	5	4	5	4	4	6	3	5	2	4	6	5
USRL15	15	M	Football		Academy	regional	2	4	2	4	3	3	5	4	4	4	6	1	6	6	4	5	5	4	3	6	6	6	1	1	4	4	5	4	1	6	4	5	4	4
SNSN16	16	M	Football		Academy	regional	2	5	4	5	5	2	5	2	4	5	3	2	6	6	3	6	5	4	5	4	5	3	3	4	5	6	4	6	3	2	2	5	4	3
LSTL17	17	M	Football		Academy	National	1	4	3	1	1	1	6	5	1	5	6	1	6	6	4	6	1	1	4	5	1	4	99	1	4	1	3	6	5	1	4	1	5	1
JLMM16	16	M	Football		Academy	regional	2	6	3	2	5	6	6	5	2	6	6	1	1	5	3	1	6	6	4	6	6	4	5	5	6	6	6	6	3	6	5	1	6	5
ASHL15	15	M	Football		Academy	regional	4	4	4	3	4	3	5	2	5	5	5	2	6	5	4	4	5	2	4	5	6	2	3	4	4	4	5	5	4	5	4	4	5	5
FCGV16	16	M	Football		Academy	regional	2	3	4	1	5	1	3	4	1	1	5	1	5	5	1	6	5	4	2	4	5	1	4	5	6	4	3	4	1	6	2	2	5	5
JAMR17	17	M	Football		Academy	regional	3	5	5	3	2	2	5	2	2	5	5	1	5	6	5	6	5	3	4	6	5	2	5	4	5	5	4	6	2	5	2	3	5	5
AMHD17	17	M	Football		Academy	regional	3	5	4	3	4	2	5	1	2	5	5	1	5	6	4	5	6	5	5	5	5	2	5	5	5	6	5	5	2	3	2	2	6	6
DOPN16	16	M	Football		Academy	regional	2	4	3	1	3	2	5	1	3	5	1	1	6	5	3	3	6	4	4	4	5	2	4	3	5	5	4	4	2	5	5	1	6	6
FKMG16	16	M	Football		Academy	National	1	4	3	1	2	1	6	1	1	5	4	1	4	6	3	5	6	2	1	6	6	1	6	6	6	6	6	6	1	2	1	4	6	5
BLLB17	17	M	Football		Academy	regional	1	4	3	2	1	1	5	5	1	1	4	1	4	6	3	1	6	5	1	6	6	1	6	6	6	6	6	6	2	2	1	3	6	5
MMAE16	16	M	Football		Academy	regional	3	4	4	1	3	2	5	4	4	4	6	1	4	4	2	4	4	4	5	5	5	2	4	4	2	3	4	3	1	1	3	3	4	4
JLAS15	15	M	Football		Academy	regional	3	5	3	1	1	1	6	1	1	6	6	1	3	5	2	2	6	5	1	6	6	1	5	6	6	6	5	6	2	5	1	2	6	6
AVNP16	16	M	Football		Academy	regional	2	4	3	2	4	2	6	2	2	5	6	1	4	6	4	4	5	5	2	5	6	1	5	6	5	5	4	5	1	5	1	2	5	4
AMVM15	15	M	Football		Academy	regional	3	5	3	2	2	4	5	2	5	2	5	1	5	5	3	5	5	2	2	5	5	2	5	5	6	5	5	5	2	3	2	2	5	5
FDLF19	19	M	Football		Academy	National	5	5	5	2	5	3	5	2	1	6	5	2	5	5	6	6	6	4	5	3	6	3	4	5	5	6	3	6	3	5	2	5	6	4
LCEL17	17	M	Football		Academy	regional	5	5	5	6	5	1	5	1	1	6	6	1	4	6	3	1	6	1	6	1	3	1	1	6	5	3	5	6	1	1	1	5	6	5
YMGH18	18	M	Football		Academy	regional	2	4	2	1	1	1	5	1	2	5	1	6	5	5	6	6	4	1	4	5	5	2	3	6	6	6	3	5	1	1	1	5	5	4
VKAD19	19	M	Football		Academy	regional	5	5	2	2	1	2	1	4	4	4	6	1	3	6	2	2	6	2	3	6	4	2	5	5	5	6	5	5	1	5	1	3	6	4
AADS20	20	M	Football		Academy	National	2	5	5	3	4	2	5	1	4	5	2	3	5	5	4	4	5	4	3	5	4	2	2	5	5	5	5	5	2	4	3	3	4	4
UPDT18	18	M	Football		Academy	regional	2	5	5	4	2	5	1	4	4	5	2	3	5	5	4	4	5	4	3	5	4	2	2	5	5	5	5	5	2	4	3	3	5	4
PSMS17	17	M	Football		Academy	National	2	5	4	4	3	2	5	1	2	3	6	1	3	4	4	5	5	4	5	4	5	1	5	4	4	3	2	5	2	5	1	4	5	3
AAAR15	15	M	Football		Academy	regional	4	4	4	1	1	2	6	3	3	6	4	1	6	4	6	4	5	6	4	4	5	2	4	4	4	5	6	4	2	5	4	2	4	4
BREB15	15	M	Football		Academy	regional	3	4	3	3	4	3	3	2	3	5	4	1	5	6	4	4	5	5	1	6	5	2	4	4	6	5	5	5	2	3	4	3	5	5
ESJM18	18	M	Football		Academy	regional	2	5	4	1	2	1	6	2	2	2	6	1	6	6	2	5	6	3	4	5	6	2	5	5	5	5	4	6	1	5	2	5	5	3
AMRM15	15	M	Football		Academy	regional	2	4	3	3	2	3	5	2	3	2	5	1	4	6	3	2	6	5	3	5	5	2	4	4	5	6	5	5	1	1	2	3	4	4
GCRD15	15	M	Football		Academy	regional	3	5	2	2	2	4	5	2	3	4	5	1	5	5	3	2	6	5	3	5	5	2	4	4	5	6	5	5	1	1	2	3	4	4
SFSL18	18	M	Football		Academy	National	5	5	4	3	5	5	5	3	5	5	5	3	3	5	3	3	5	5	3	5	5	3	5	5	5	5	5	5	3	3	3	5	5	5
SMEB18	18	M	Football		Academy	National	1	5	4	1	1	4	5	1	1	4	1	1	6	3	5	6	6	4	6	4	4	1	2	3	6	6	1	6	1	4	1	4	6	5
NRKS18	18	M	Football		Academy	regional	2	2	2	2	2	2	5	2	3	99	99	1	2	6	5	2	5	5	2	2	5	99	2	3	3	4	1	4	2	2	2	3	4	4
NTTN17	17	M	Football		Academy	regional	3	3	3	3	4	2	4	2	3	5	5	5	4	4	4	3	4	4	5	5	4	2	2	4	4	5	5	5	3	3	4	3	5	5
GIMO18	18	M	Football		Academy	National	1	5	4	1	1	1	5	1	1	4	1	1	6	3	5	5	6	5	6	4	4	1	2	3	6	6	3	6	3	3	2	6	5	4
AMDL17	17	M	Football		Academy	National	6	6	5	2	3	1	5	1	1	6	6	1	6	6	1	6	6	6	4	6	5	1	6	5	6	6	1	6	1	6	1	1	6	6
NDAJ16	16	M	Football		Academy	regional	4	4	2	1	4	1	5	1	3	1	6	1	6	6	1	1	6	1	1	6	6	1	6	6	6	6	6	6	1	1	1	6	6	6
ECGV16	16	M	Football		Academy	regional	2	4	3	3	2	2	5	2	3	5	5	2	5	5	5	5	5	4	3	5	5	3	4	4	5	6	5	5	2	2	2	4	5	5
TFMT15	15	M	Football		Academy	regional	5	5	4	1	5	3	5	1	1	5	5	1	4	6	2	4	6	5	3	4	5	2	3	5	5	5	4	5	2	6	4	3	5	5
ACEG15	15	M	Football		Academy	regional	3	4	4	2	3	2	5	2	2	4	6	1	5	5	2	4	6	5	2	5	5	3	6	4	4	5	5	5	4	3	3	2	5	5
PJAA15	15	M	Football		Academy	regional	1	5	3	1	1	1	6	1	1	6	6	1	6	6	5	5	6	5	2	4	6	1	3	6	6	6	6	6	2	5	3	1	6	6
AEAM16	16	M	Football		Academy	regional	3	4	3	3	3	4	5	1	1	4	4	1	5	4	3	4	5	3	3	5	5	3	4	5	4	5	4	4	2	5	2	5	4	3
TFLS14	14	M	Football		Academy	regional	2	5	3	3	4	2	5	4	5	1	6	1	5	5	5	5	5	4	5	4	5	3	5	6	5	5	3	5	3	4	2	4	5	5
NCNT16	16	M	Football		Academy	regional	5	4	3	5	3	4	5	1	2	5	5	4	6	4	5	6	5	5	3	4	4	2	5	4	4	5	3	4	2	4	2	4	5	4
JBAD14	14	M	Football		Academy	regional	2	4	4	5	3	4	5	1	1	4	4	1	5	4	2	4	5	2	4	5	5	2	2	5	4	5	5	5	2	2	2	4	5	4
CYDN16	16	M	Football		Academy	National	2	6	1	4	4	3	4	5	1	4	6	1	5	5	5	5	5	4	5	3	5	2	1	6	6	5	4	6	1	6	1	6	6	6
DEOR14	14	M	Football		Academy	regional	2	5	1	1	5	1	6	2	1	5	6	1	5	5	99	5	5	6	4	6	5	3	4	5	5	6	5	5	2	2	3	1	6	6
SMKA15	15	M	Football		Academy	regional	4	4	2	4	2	3	6	1	4	2	5	1	6	6	3	4	6	4	3	6	6	4	4	4	3	5	5	6	4	3	4	1	6	5
FTTP13	13	M	Football		Academy	regional	1	5	4	2	5	1	5	3	4	3	6	1	2	6	4	6	6	4	1	6	6	1	6	6	6	5	5	6	2	2	2	2	6	6
HYFL14	14	M	Football		Academy	regional	2	4	4	3	3	4	5	3	3	4	5	1	5	6	4	6	5	3	4	4	5	2	5	6	5	5	5	4	3	5	4	4	5	4
EMSM15	15	M	Football		Academy	regional	2	5	3	3	3	4	6	2	4	5	6	1	5	4	4	5	6	5	2	6	6	3	6	6	4	5	5	6	2	5	2	4	5	4
YSAM15	15	M	Football		Academy	regional	3	4	4	2	4	4	5	2	3	4	4	6	5	5	4	2	6	5	3	5	5	3	5	6	4	6	5	5	3	3	4	2	5	5
AGMD15	15	M	Football		Academy	regional	4	5	4	2	2	3	5	3	4	3	5	1	4	5	4	4	5	5	4	6	5	2	6	5	5	5	4	5	1	6	4	3	6	5
LMYB15	15	M	Football		Academy	regional	6	5	4	2	5	3	6	1	4	3	5	1	6	6	4	6	6	5	2	6	5	3	5	6	6	5	4	5	1	6	4	3	6	6
ASGD14	14	M	Football		Academy	regional	5	2	1	5	5	1	6	1	5	4	6	1	6	6	6	4	6	5	5	5	3	4	2	3	2	6	6	5	2	2	5	4	6	4
RLBS15	15	M	Football		Academy	regional	4	3	1	4	3	1	5	1	1	6	6	1	3	6	2	2	6	6	1	5	6	3	4	4	6	6	6	6	1	1	1	1	6	6
FEHD14	14	M	Football		Academy	regional	5	6	3	1	5	1	5	1	1	99	6	1	3	1	1	5	1	3	1	4	2	1	3	4	5	3	1	4	1	1	1	3	6	3
SWRW14	14	M	Football		Academy	regional	4	4	2	5	2	4	6	1	2	3	4	6	5	5	4	6	5	5	2	2	5	3	3	6	5	5	6	5	4	6	3	1	6	5
TRPB19	19	M	Football		Academy	regional	3	4	2	5	3	3	5	2	3	6	6	1	4	5	4	6	4	4	4	5	6	4	6	5	2	3	4	4	1	6	1	4	6	5
GBEB17	17	M	Football		Academy	regional	2	5	4	4	5	2	6	1	2	4	6	1	4	5	4	4	5	5	3	5	5	2	4	5	4	4	2	5	2	5	1	3	5	4
SMSF19	19	M	Football		Academy	National	6	6	1	1	1	1	4	1	1	1	6	1	6	6	1	3	6	5	1	6	1	1	1	1	6	5	3	6	3	3	3	3	6	6
FFTM17	17	M	Football		Academy	regional	2	5	3	1	1	2	5	3	2	4	99	1	4	6	4	4	3	4	3	5	5	2	2	5	5	5	4	5	3	3	3	2	5	6
JSDY18	18	M	Football		Academy	National	1	5	3	2	3	2	6	3	3	6	6	1	2	6	4	3	5	3	5	5	4	1	1	6	6	5	5	5	3	5	2	5	4	4
LPBK14	14	M	Football		Academy	regional	4	5	3	5	5	2	5	2	2	4	2	1	5	6	2	4	6	5	2	5	4	1	5	5	4	4	5	4	1	6	1	4	5	4
AEBD14	14	M	Football		Academy	regional	4	5	1	1	5	1	5	4	2	4	2	1	3	4	4	5	2	4	2	2	4	1	1	5	5	5	5	5	2	5	2	5	4	2
CMDS15	15	M	Football		Academy	regional	2	5	1	1	6	1	6	1	1	6	6	1	4	6	6	2	6	6	4	6	6	1	6	6	6	6	5	6	1	6	1	1	6	6
JEIP14	14	M	Football		Academy	regional	5	6	4	4	5	1	6	1	1	6	4	1	1	6	6	6	5	4	6	5	6	1	6	6	6	5	4	6	1	6	6	4	6	6
FMDD14	14	M	Football		Academy	regional	4	5	4	2	4	3	5	3	2	4	6	1	2	6	3	2	5	4	1	4	4	5	6	5	6	6	4	5	1	5	1	2	6	4
FSTS14	14	M	Football		Academy	regional	4	5	4	3	4	1	4	1	4	5	4	1	6	6	5	6	6	5	1	6	5	2	5	6	5	6	5	6	1	6	4	5	5	4
MFYT15	15	M	Football		Academy	regional	4	5	5	1	1	5	5	5	3	6	6	1	4	6	5	6	5	5	4	4	6	1	5	6	5	6	5	6	1	6	1	4	5	5
JSLR15	15	M	Football		Academy	National	2	5	2	3	5	3	5	1	3	5	4	1	5	6	5	2	6	5	4	5	4	3	5	6	4	5	4	5	1	2	3	4	5	5
SLSB14	14	M	Football		Academy	regional	5	5	4	2	5	1	6	1	1	3	6	1	5	6	5	5	6	6	2	5	6	1	6	5	5	5	5	5	1	5	1	3	5	5
TTCD14	14	M	Football		Academy	regional	5	5	3	3	5	1	5	1	1	5	6	1	5	6	5	5	6	6	5	6	6	3	6	6	6	6	5	6	1	6	1	1	5	5
IEGM14	14	M	Football		Academy	regional	4	4	2	3	5	2	6	1	2	6	6	1	6	5	4	2	5	5	5	5	5	3	4	5	4	4	3	5	4	5	2	3	4	4
VHSS14	14	M	Football		Academy	regional	3	4	3	2	3	1	6	2	2	4	6	1	6	5	4	6	6	6	5	6	4	2	4	5	5	6	5	6	4	3	3	4	5	5
ASBM14	14	M	Football		Academy	regional	3	4	1	2	5	4	6	1	5	4	6	1	6	3	4	6	6	5	3	6	5	4	4	5	4	3	2	4	2	5	2	5	4	3
JLHA14	14	M	Football		Academy	regional	5	5	99	2	5	1	5	2	2	2	4	1	5	6	3	5	6	5	2	5	6	2	5	5	5	5	4	5	2	2	4	99	5	4
