# Supplementary material for: The initial development and validation of the Social Adaptability Skills Questionnaire: SASQ
Source: PLoS One. 2023 Aug 18;18(8):e0281971. doi: 10.1371/journal.pone.0281971 (PMC10437787; doi:10.1371/journal.pone.0281971)
Supplement: S1 Dataset — (XLSX) [file pone.0281971.s003.xlsx]

## Sheet: Test Retest
ID	Sex	Age	Sport	5	5B	7	7B	8R	8RB	10	10B	11	11B	12R	12RB	13	13B	18	18B	22R	22RB	23	23B	25	25B	26	26B	29R	29RB	30	30B	31	31B	32R	32RB	33	33B
1	M	15	Football	5	6	6	6	2	2	5	5	5	6	1	1	5	5	5	5	3	2	2	2	3	4	3	1	2	1	6	5	5	6	2	1	2	1
2	M	15	Football	6	6	6	6	4	3	5	5	5	6	1	1	4	6	4	6	2	3	1	3	2	2	2	2	1	2	6	6	6	6	2	1	1	1
3	M	15	Football	4	6	4	6	3	2	5	5	6	5	1	1	5	5	5	5	4	2	2	2	4	3	2	1	2	1	5	5	5	6	1	1	1	1
4	M	14	Football	6	5	5	4	1	3	5	6	6	6	1	1	3	3	6	4	3	1	3	3	4	4	2	2	1	2	5	6	4	6	1	1	1	1
5	M	15	Football	5	6	5	5	2	4	6	6	6	4	2	1	4	4	5	5	3	3	2	1	3	5	1	3	2	3	5	6	5	5	1	1	1	2
6	F	13	Football	4	4	4	4	3	3	6	4	5	5	1	1	5	5	5	5	2	2	3	1	2	6	2	3	2	2	6	6	6	6	2	1	1	3
7	M	15	Football	5	5	3	5	2	2	6	5	6	5	2	1	6	6	3	6	1	4	2	1	3	3	3	2	2	2	5	6	6	5	3	2	1	2
8	F	16	Football	6	3	4	5	3	1	6	6	5	4	1	2	6	4	4	3	2	5	2	1	4	4	3	4	3	2	6	5	6	5	2	3	2	1
9	F	15	Football	6	2	5	5	3	1	5	2	6	5	1	1	6	4	5	4	1	1	2	2	2	3	4	5	4	1	5	4	5	5	3	2	3	2
10	F	18	Football	4	5	5	5	3	1	5	3	5	6	1	1	1	5	5	5	2	2	1	3	1	1	5	6	3	1	3	5	6	6	3	2	2	2
11	F	17	Football	3	5	5	3	2	2	5	4	6	4	1	2	2	5	4	2	2	3	2	2	1	1	3	3	2	1	3	6	5	5	3	2	2	2
12	F	18	Football	5	4	5	4	2	3	6	5	4	5	2	1	3	4	5	3	3	4	3	3	1	2	5	4	2	1	2	3	5	6	2	2	2	2
13	F	16	Football	4	1	5	2	2	4	5	6	5	6	1	2	2	5	3	5	2	4	4	2	2	3	6	2	1	2	5	4	5	4	2	1	3	2
14	M	16	Football	6	2	3	4	3	3	5	6	6	6	2	2	3	4	4	5	4	6	3	2	3	4	3	3	2	4	6	5	4	5	2	2	2	1
15	M	17	Football	5	4	4	4	4	2	5	4	5	6	1	2	4	5	2	4	2	5	2	2	4	3	3	4	3	6	5	6	5	6	2	1	1	1
16	F	16	Football	5	4	5	5	5	3	4	5	6	5	2	2	5	4	5	5	3	2	5	3	3	4	6	4	4	5	5	5	6	3	2	1	2	1
17	M	16	Football	5	5	5	5	3	4	5	5	4	6	1	2	4	4	5	4	4	3	4	4	4	6	2	4	3	2	6	6	3	4	1	1	2	1
18	F	15	Football	4	5	6	5	4	3	5	5	5	4	1	2	4	6	5	5	4	2	3	2	5	3	2	3	2	3	4	4	4	5	1	1	2	1
19	F	16	Football	5	5	2	6	3	5	5	3	6	4	1	1	3	6	6	6	3	3	2	3	6	4	1	2	2	2	5	5	6	6	1	1	2	1
20	F	17	Football	6	6	3	4	2	4	6	4	6	5	1	1	2	5	5	6	5	4	3	4	3	5	3	3	2	2	3	4	5	6	1	1	1	1
21	M	16	Football	4	5	4	3	3	3	5	5	6	6	1	1	5	5	6	5	1	1	4	3	6	3	4	4	3	2	4	4	6	6	2	2	2	2
22	M	20	Football	5	5	5	5	2	2	4	6	5	3	2	1	2	6	4	3	1	1	3	2	2	3	3	1	2	2	2	5	1	6	3	3	5	4
23	F	15	Football	3	5	3	6	3	3	6	5	6	4	2	1	4	5	4	4	1	2	2	2	2	2	4	2	3	1	3	6	3	6	5	2	6	5
24	M	17	Football	4	6	3	5	3	4	5	6	5	5	1	1	2	4	6	5	4	3	2	1	3	3	6	1	3	1	1	5	3	6	2	2	2	6
25	M	18	Football	5	6	4	2	3	4	5	5	5	5	1	1	2	5	5	4	2	4	2	1	6	3	5	1	3	2	4	6	4	5	2	3	2	2
26	M	18	Football	4	4	5	4	3	4	5	5	5	6	1	1	4	5	4	5	3	2	2	1	1	4	6	1	2	3	4	3	5	4	2	2	2	1
27	M	18	Football	5	5	5	5	2	3	6	5	4	5	1	1	5	5	5	3	6	4	1	2	5	4	4	2	2	3	5	4	4	5	3	2	1	2
28	M	20	Football	6	6	5	5	2	1	4	4	5	6	1	1	4	6	5	4	1	3	2	3	4	1	3	5	2	3	6	3	5	6	1	2	2	2
29	M	21	Football	5	2	6	4	5	2	5	5	6	6	2	1	6	6	5	5	2	2	1	4	3	1	3	6	2	2	5	5	5	5	1	2	1	2
30	F	21	Football	5	3	3	6	6	3	3	3	4	6	1	1	3	3	5	5	4	3	1	5	4	1	3	3	1	1	5	5	5	6	1	2	1	2
31	F	18	Football	5	1	4	4	4	2	5	2	5	6	2	1	4	4	4	5	3	4	1	4	2	2	2	3	2	2	5	4	6	3	1	2	1	2
32	F	17	Basketball	4	1	5	5	5	1	5	1	6	4	1	1	5	5	5	4	5	3	1	3	3	3	1	2	1	1	4	3	5	4	1	2	1	1
33	F	15	Basketball	5	6	3	6	3	2	1	3	6	5	1	2	3	3	6	5	2	2	2	4	1	2	1	1	2	2	5	4	4	5	2	3	1	2
34	M	15	Basketball	6	6	3	3	6	3	4	4	6	6	1	1	4	4	4	6	3	1	3	2	2	3	2	2	5	1	6	5	5	5	3	3	1	1
35	F	15	Basketball	3	6	2	6	5	1	5	5	5	4	1	2	5	5	5	3	6	2	4	2	4	4	3	1	6	1	5	3	4	5	2	2	4	4
36	M	17	Basketball	4	6	4	6	4	1	6	5	6	5	2	1	4	5	6	4	1	4	3	2	5	5	2	3	3	1	6	5	5	4	4	3	3	2
37	M	17	Basketball	2	5	5	6	2	2	5	6	3	2	1	2	3	5	6	5	1	5	2	2	5	4	3	3	4	1	5	4	6	5	2	2	2	1
38	M	18	Basketball	4	4	5	6	4	2	5	3	4	4	1	2	3	6	6	3	3	4	5	2	5	6	2	3	2	1	5	5	6	6	2	3	3	2
39	M	21	Basketball	5	5	4	5	5	2	5	4	6	5	1	2	3	6	6	4	2	3	6	3	4	5	2	4	2	1	5	5	6	5	2	2	2	2
40	M	16	Basketball	5	5	5	5	4	3	4	3	6	6	1	2	4	5	4	5	4	5	3	5	3	4	2	5	3	2	6	5	6	5	2	2	1	2
41	M	18	Basketball	4	3	5	4	3	2	5	4	2	5	1	3	5	4	5	5	3	6	2	6	2	3	3	6	1	2	3	4	6	5	1	2	2	2
42	M	16	Basketball	6	4	5	4	5	1	4	6	3	6	1	2	1	3	3	5	2	4	3	1	2	4	4	4	1	2	4	6	6	5	1	2	2	1
43	M	16	Basketball	5	6	5	5	3	2	6	6	6	5	2	5	6	5	4	5	2	3	4	1	2	2	6	3	1	2	5	5	6	5	1	2	2	2
44	M	17	Basketball	3	6	5	6	4	2	3	6	6	5	1	2	4	5	5	5	6	1	3	1	3	3	1	5	2	3	5	3	6	5	1	1	2	4
45	M	17	Basketball	3	6	5	5	1	1	6	6	6	5	1	2	6	4	2	3	5	2	2	2	1	4	1	6	3	2	5	4	5	6	2	1	2	5
46	F	15	Basketball	4	4	5	5	2	2	6	5	6	4	2	2	6	6	1	2	3	3	2	3	4	4	1	5	2	3	6	4	6	5	1	1	2	1
47	F	13	Basketball	5	5	5	4	1	3	6	6	6	5	1	2	6	4	3	4	4	4	3	2	5	4	1	4	4	2	4	5	4	6	1	1	1	2
48	F	13	Basketball	4	4	3	5	2	2	2	4	5	6	1	1	5	5	4	5	2	5	1	3	3	3	2	3	6	2	5	6	5	4	1	1	2	1
49	F	15	Basketball	5	5	4	3	1	3	3	5	6	3	1	1	2	2	3	4	3	6	2	3	6	2	3	3	2	1	3	5	6	5	1	1	1	1
50	F	16	Basketball	6	5	5	4	2	2	6	6	5	5	1	1	2	3	5	3	1	5	1	3	3	2	2	2	3	4	4	5	5	5	2	2	1	1
51	F	18	Basketball	5	4	6	5	1	3	6	5	5	6	2	2	3	4	4	5	5	4	2	2	2	1	3	1	2	2	5	5	4	6	4	3	1	1
52	F	16	Basketball	4	5	3	2	1	2	6	3	5	5	1	1	4	4	5	6	4	3	3	2	4	1	4	2	4	3	5	4	5	4	6	2	1	1
53	F	15	Basketball	4	3	4	1	3	2	6	4	4	6	1	3	5	5	3	6	3	3	4	2	3	2	4	2	2	2	4	5	6	5	1	2	1	3
54	F	18	Basketball	3	1	2	5	4	2	4	6	5	4	2	2	4	1	4	2	2	2	3	1	2	1	2	2	2	4	6	6	5	6	1	2	1	4
55	F	18	Basketball	1	4	2	6	2	3	5	1	6	4	1	1	3	2	5	3	1	3	3	2	2	2	2	2	3	5	5	5	5	5	1	2	6	2
56	M	18	Basketball	2	5	1	5	3	3	6	3	3	4	1	2	6	3	5	5	2	1	3	4	2	2	2	2	1	2	4	4	5	6	1	2	4	3
57	M	17	Basketball	5	5	3	3	2	1	4	4	4	5	1	2	5	5	5	5	4	1	2	4	1	4	2	2	1	1	5	5	5	6	1	2	1	1
58	M	16	Basketball	5	5	2	5	5	2	5	5	6	6	2	1	4	4	5	5	3	2	3	3	2	5	5	3	1	1	4	4	5	6	1	1	2	1
59	M	18	Basketball	6	6	4	5	4	1	3	4	6	5	1	1	2	5	4	4	2	3	2	2	3	3	6	4	1	1	5	5	3	6	1	1	1	1
60	M	19	Basketball	4	4	4	5	3	5	4	5	1	6	1	1	3	6	6	1	3	4	2	1	4	4	3	3	1	1	5	6	6	5	1	1	1	1
61	F	21	Basketball	5	5	5	5	2	6	5	4	5	4	1	1	4	3	4	2	4	5	2	2	3	3	2	4	1	1	5	5	5	6	1	1	1	2
62	M	20	Basketball	3	6	5	4	3	3	5	5	5	6	1	1	5	4	5	3	3	4	1	1	2	2	3	5	1	1	6	5	6	4	2	1	1	2
63	F	20	Basketball	4	3	5	6	2	1	4	5	5	5	1	1	6	5	6	4	2	5	2	2	3	4	2	1	2	2	3	4	5	5	2	1	1	1
64	F	19	Basketball	5	6	5	6	3	1	2	5	5	6	1	1	5	6	5	5	1	3	1	1	4	6	2	2	3	3	4	5	6	5	2	1	2	2
65	M	17	Volleyball	5	5	5	6	3	1	6	5	6	5	2	1	4	5	4	4	3	3	4	1	3	3	2	1	2	4	5	4	5	5	1	1	3	1
66	M	17	Volleyball	6	5	4	2	4	1	6	6	4	6	3	1	4	4	5	5	3	2	3	1	5	4	1	2	4	3	4	3	5	4	1	1	5	3
67	M	15	Volleyball	5	5	5	3	3	2	6	4	6	6	2	1	5	4	4	3	3	3	5	1	6	2	1	3	3	4	5	4	5	5	1	1	6	5
68	M	18	Volleyball	6	3	5	4	2	3	5	3	6	6	1	1	6	5	5	5	2	2	3	2	2	3	1	4	4	2	3	3	5	6	1	1	2	2
69	F	19	Volleyball	4	4	4	5	3	4	5	4	6	6	1	2	3	6	5	5	4	2	2	2	1	2	2	3	2	3	4	5	6	5	5	1	1	1
70	M	19	Volleyball	5	2	4	4	3	5	5	5	6	5	1	1	4	4	5	5	1	2	3	2	2	2	4	4	3	2	5	6	4	6	3	1	2	1
71	M	18	Volleyball	5	3	3	3	2	2	6	6	4	6	1	2	5	5	5	6	2	3	2	2	3	2	3	3	2	2	6	6	5	5	2	1	1	1
72	M	16	Volleyball	5	6	6	3	1	3	5	5	5	5	1	4	4	6	5	4	2	4	2	2	2	3	4	3	2	3	5	6	4	4	3	2	2	2
73	M	16	Volleyball	6	5	6	1	3	2	6	3	6	5	1	1	3	6	6	6	3	5	2	3	3	3	3	3	2	5	6	5	6	5	1	2	2	1
74	M	19	Volleyball	6	2	6	2	3	1	5	4	5	5	1	1	4	6	6	6	4	4	2	2	4	2	2	2	2	6	3	4	6	6	2	2	2	2
75	M	18	Volleyball	4	3	6	3	3	1	5	5	6	6	2	1	4	5	6	6	2	3	3	3	4	1	3	5	2	3	4	5	6	5	2	2	2	1
76	M	18	Volleyball	4	5	5	4	2	2	5	6	5	6	1	1	5	5	5	5	3	4	4	1	2	1	2	6	2	2	5	5	6	5	2	1	2	1
77	F	16	Volleyball	3	5	6	3	2	3	2	3	5	6	1	1	6	3	6	6	4	5	3	2	2	3	2	5	1	3	5	4	6	5	2	1	2	1
78	F	19	Volleyball	5	5	4	4	1	2	6	4	5	6	1	1	5	4	4	4	2	2	4	3	2	4	2	6	1	1	6	5	4	5	4	1	1	2
79	F	15	Volleyball	6	5	6	2	1	3	5	5	3	4	2	2	4	5	5	5	3	3	2	5	1	2	2	3	1	2	5	4	5	5	5	3	1	1
80	F	12	Volleyball	5	4	3	3	1	4	4	4	3	5	3	1	3	4	6	5	1	4	2	6	2	3	4	2	2	1	5	5	6	6	2	2	1	1
81	F	12	Volleyball	4	3	6	4	1	3	5	5	4	6	2	2	3	5	3	5	1	3	2	1	3	4	5	3	3	2	6	4	5	4	2	2	1	1
82	F	15	Volleyball	5	4	6	5	2	2	6	3	5	4	2	4	3	6	6	6	3	3	2	2	4	4	1	1	2	1	4	6	4	6	1	2	1	1
83	F	17	Volleyball	6	2	5	4	3	6	5	4	6	5	2	1	4	5	1	6	4	2	2	3	3	3	1	1	2	2	5	6	5	5	6	2	1	1
84	M	15	Volleyball	4	3	5	5	2	2	4	5	4	3	2	5	3	6	6	6	1	3	1	2	5	4	1	1	2	3	4	6	6	6	3	1	2	1
85	M	18	Volleyball	5	6	4	6	1	2	4	5	5	6	2	1	2	5	6	5	5	4	1	3	6	3	2	1	2	2	4	5	5	3	3	2	3	2
86	M	16	Volleyball	3	5	6	6	2	2	5	6	5	2	1	1	5	2	5	4	2	3	1	2	2	2	3	6	2	3	5	4	5	4	3	2	2	1
87	M	16	Volleyball	4	4	6	6	1	1	5	4	5	1	1	1	6	3	4	5	1	1	1	2	3	1	2	3	2	2	6	5	5	5	3	2	1	1
88	M	15	Rugby	5	3	5	5	1	3	5	6	5	6	1	1	3	4	5	6	6	2	1	2	1	2	4	2	1	2	5	6	5	6	3	2	2	1
89	M	18	Rugby	4	4	4	4	1	4	6	2	6	5	1	1	5	5	6	3	4	2	1	2	2	5	5	3	1	2	6	6	5	6	3	1	2	1
90	M	17	Rugby	5	5	5	5	3	2	3	3	4	5	1	2	3	4	5	6	3	3	2	1	3	6	4	4	1	2	5	6	6	6	2	3	2	1
91	M	16	Rugby	6	4	6	4	4	3	4	6	6	3	1	1	5	2	4	6	3	3	3	2	4	3	5	1	1	3	4	5	5	5	2	2	1	1
92	F	19	Rugby	6	3	5	5	2	6	6	6	5	5	1	2	6	3	5	6	2	2	2	1	4	4	1	2	1	4	5	4	5	6	2	2	1	1
93	M	20	Rugby	6	4	6	3	5	4	5	6	5	5	1	1	6	5	3	6	4	4	3	1	4	2	1	3	2	1	2	5	4	4	2	2	1	1
94	M	18	Rugby	5	3	5	5	4	3	5	6	5	6	1	2	4	4	4	6	2	3	2	1	3	3	2	4	3	1	3	5	5	5	1	1	1	1
95	M	17	Rugby	4	4	5	6	3	2	5	6	6	6	1	2	5	6	5	5	1	2	3	1	5	4	3	3	2	1	4	5	5	3	3	1	1	1
96	F	16	Rugby	5	2	5	6	4	3	5	5	5	6	1	2	3	5	6	6	5	2	3	1	3	4	3	2	2	1	5	4	5	4	5	1	1	1
97	M	16	Rugby	3	3	4	1	2	5	5	6	6	2	1	2	4	5	6	4	4	3	3	1	3	4	3	3	2	6	5	5	5	6	6	3	1	2
98	F	16	Basketball	3	4	5	2	3	4	5	4	5	5	2	2	5	5	6	5	3	3	2	2	2	1	3	1	2	2	1	6	5	5	2	1	2	1
99	F	17	Basketball	4	5	4	4	2	1	5	5	6	6	1	2	6	5	6	5	4	1	2	3	3	2	3	2	2	1	2	5	4	5	2	2	3	2
100	F	18	Basketball	2	5	5	5	1	2	5	6	5	5	2	2	5	4	3	5	2	4	2	4	4	3	2	3	1	2	3	6	6	5	1	1	4	2
101	F	15	Basketball	3	2	5	4	2	3	4	6	5	4	2	2	4	5	4	5	2	5	2	3	5	5	2	4	2	1	4	5	6	4	2	2	5	5
102	F	16	Basketball	4	3	5	5	3	2	3	6	5	3	2	1	5	6	5	3	2	2	1	2	4	4	1	3	1	1	5	5	6	5	1	3	1	1
103	F	17	Basketball	3	4	4	3	2	2	4	3	5	5	2	2	3	3	6	5	3	3	1	1	5	5	2	2	1	1	2	5	5	6	1	2	1	1
104	M	16	Basketball	3	5	3	4	1	2	5	5	5	5	2	1	4	3	5	5	1	3	1	2	3	3	1	3	1	1	3	5	6	6	1	2	1	1
105	M	18	Basketball	4	3	4	4	2	1	5	6	5	6	1	1	5	5	5	5	2	3	4	3	3	4	2	2	1	1	6	4	2	4	1	2	1	1
106	M	17	Basketball	5	2	3	4	2	1	5	5	6	5	1	1	3	4	6	6	1	2	5	2	3	3	1	1	1	1	5	5	4	6	1	1	1	1
107	M	19	Basketball	5	4	4	3	2	1	5	6	5	6	1	1	3	5	5	5	3	2	2	3	2	2	1	2	2	2	6	6	6	6	1	1	2	2
108	M	21	Basketball	5	6	6	4	1	1	6	4	6	5	1	1	2	6	4	6	2	1	3	2	1	2	1	3	4	3	4	4	1	2	1	1	3	2
109	M	16	Basketball	6	6	2	5	2	1	4	5	6	5	1	2	1	4	6	5	3	2	2	3	1	3	1	3	6	4	5	5	3	3	2	1	2	1
110	F	16	Basketball	4	6	5	5	1	1	3	6	6	5	1	1	1	5	4	4	2	2	2	2	1	4	1	3	2	3	3	4	4	4	3	1	2	2
111	F	17	Basketball	6	5	5	5	1	2	4	6	5	4	1	1	3	3	6	4	1	2	2	2	2	5	2	2	3	3	3	5	5	5	3	1	2	2
112	F	18	Basketball	5	4	3	6	1	4	4	6	6	5	1	1	4	3	5	4	2	3	2	3	3	2	3	4	2	2	3	6	6	6	2	1	2	1
113	F	18	Basketball	6	5	6	4	1	5	5	6	4	3	1	1	4	3	5	4	3	4	1	2	2	3	3	2	1	5	3	5	5	4	4	2	2	2
114	F	18	Basketball	5	4	3	3	2	6	4	5	3	6	1	1	4	4	5	5	2	6	2	2	3	4	2	3	2	6	2	4	6	5	2	3	1	1
115	F	16	Basketball	5	3	4	4	4	2	6	3	5	2	1	1	4	5	4	6	1	5	3	2	2	2	1	4	1	1	5	3	5	6	3	2	1	1
116	M	16	Basketball	5	3	5	5	5	3	6	1	6	6	1	1	5	6	5	6	2	3	2	2	2	3	2	3	1	2	5	4	5	6	2	3	1	1
117	M	15	Basketball	5	4	6	3	2	4	5	2	5	5	1	1	3	2	6	6	4	4	3	2	3	2	1	4	1	2	5	5	5	6	2	2	1	1
118	M	19	Unihockey	5	5	5	5	3	1	4	4	4	4	1	2	4	3	5	6	3	2	3	2	3	2	2	3	1	2	5	5	5	6	2	2	1	1
119	M	19	Unihockey	4	4	6	6	1	2	5	5	5	5	1	1	5	5	6	5	4	1	3	1	3	2	2	3	2	2	4	4	5	6	2	2	1	1
120	M	15	Unihockey	5	2	5	6	2	4	6	6	6	3	1	2	6	6	3	6	2	5	3	1	4	2	2	2	3	2	5	5	4	5	2	2	1	2
121	M	18	Unihockey	3	6	4	3	3	3	5	5	5	6	1	3	3	4	5	6	2	4	3	1	2	1	2	3	4	1	6	6	5	4	1	3	1	1
122	M	19	Unihockey	5	5	5	4	2	1	4	6	6	6	1	2	4	5	6	5	3	3	2	1	2	2	1	2	3	2	5	5	4	5	2	2	2	1
123	F	16	Unihockey	6	4	4	1	2	2	5	5	5	6	1	1	3	4	4	6	2	5	2	2	3	1	6	2	4	1	6	6	6	6	3	2	3	2
124	F	18	Unihockey	6	2	3	2	2	2	6	4	6	5	1	2	2	3	5	6	2	4	2	3	3	1	2	2	5	1	4	5	6	5	2	2	2	1
125	F	18	Unihockey	4	3	4	4	3	3	6	5	5	6	1	2	3	6	6	6	3	1	2	3	2	3	3	3	3	1	5	5	6	4	6	2	4	2
126	F	19	Unihockey	5	4	6	5	1	3	6	6	4	4	1	1	5	6	4	5	1	2	2	3	4	4	2	4	4	1	4	4	6	5	1	3	5	1
127	F	16	Unihockey	3	4	6	3	3	3	5	6	4	6	1	2	5	6	3	4	3	3	2	2	4	5	2	3	2	1	3	2	6	6	1	1	2	2
128	F	17	Unihockey	6	4	2	6	2	1	4	6	4	6	2	1	6	5	4	4	2	4	1	3	3	3	2	4	2	3	5	3	3	5	1	1	3	1
129	F	18	Unihockey	5	5	5	4	3	2	5	3	6	5	1	1	4	4	6	5	1	2	2	2	2	4	2	1	2	5	6	5	4	6	1	1	2	2
130	F	18	Unihockey	4	5	4	4	2	3	4	4	7	3	2	1	4	5	5	3	2	4	1	2	2	2	1	2	1	6	5	5	6	6	1	1	1	2
131	F	15	Unihockey	5	5	5	3	3	2	5	5	5	6	1	1	3	2	6	2	3	5	2	2	3	3	4	4	2	4	4	4	6	4	2	1	2	2
132	M	14	Unihockey	5	3	4	1	3	2	5	6	6	6	1	1	4	3	5	6	3	4	2	2	4	2	5	5	6	3	2	1	6	5	3	2	2	1
133	M	15	Unihockey	4	6	5	2	2	2	6	3	6	4	1	1	5	4	6	5	1	2	1	1	3	3	6	4	2	4	1	5	6	5	1	2	2	2
134	M	16	Unihockey	4	3	4	6	3	3	3	4	6	5	1	1	5	5	6	4	2	3	2	1	2	4	3	3	3	2	2	4	6	5	2	2	2	1
135	M	17	Unihockey	3	3	5	6	1	2	2	5	6	6	1	1	4	5	6	5	4	2	2	1	3	4	2	4	2	2	4	5	5	5	3	1	6	3
136	M	16	Unihockey	4	4	4	6	3	3	5	6	6	5	2	2	3	5	5	6	3	3	2	1	3	4	3	3	1	1	5	4	6	5	2	2	2	1
137	M	14	Unihockey	6	5	4	3	3	2	6	5	6	6	1	5	4	6	3	4	4	4	2	1	2	4	1	2	2	2	6	5	4	4	3	1	1	2
138	M	21	Unihockey	6	6	5	4	2	3	5	4	5	5	5	2	6	4	4	5	5	5	1	1	1	2	2	3	5	3	5	6	5	5	1	1	1	3
139	M	20	Unihockey	5	6	6	5	3	4	5	5	6	6	1	1	5	5	5	6	3	4	2	2	2	1	3	3	3	2	4	5	3	6	2	1	1	1
140	M	16	Unihockey	6	6	6	5	2	3	3	6	4	5	2	2	5	3	6	4	2	3	1	1	1	2	3	3	4	4	5	5	6	5	4	1	2	2
141	M	19	Football	3	4	5	5	1	1	4	3	5	5	1	1	3	4	5	5	3	2	1	4	1	3	3	2	2	3	4	4	6	4	3	2	3	1
142	M	18	Football	6	5	4	4	2	1	5	4	6	5	1	2	4	3	2	6	4	1	1	3	1	2	2	1	3	2	5	5	6	5	5	3	5	2
143	F	16	Football	5	4	5	3	1	2	5	5	5	4	1	1	6	4	3	4	3	2	1	2	2	3	3	2	4	2	5	6	6	6	2	2	2	3
144	M	17	Football	6	3	3	4	1	3	2	6	6	6	1	1	5	5	4	5	4	2	2	2	3	2	1	1	3	1	5	5	6	5	1	3	1	1
145	F	18	Football	5	3	4	2	2	6	6	1	4	6	1	1	6	6	5	4	2	1	4	1	4	3	2	1	3	2	4	5	4	4	3	2	1	1
146	F	18	Football	5	4	5	6	3	4	6	2	5	6	1	1	4	5	4	6	2	2	6	2	5	2	3	2	3	3	6	4	5	5	2	2	1	1
147	F	19	Football	4	6	4	5	2	1	6	6	5	3	1	1	3	2	5	5	2	3	1	2	4	2	4	2	2	4	5	5	6	6	2	2	1	1
148	F	20	Football	5	6	5	3	3	1	5	6	6	6	2	1	5	3	4	4	4	3	1	1	6	2	5	2	3	3	3	6	5	6	1	2	3	2
149	F	15	Football	4	6	4	6	2	5	6	5	4	4	1	1	5	4	6	5	3	3	1	1	3	4	4	2	1	4	4	5	4	6	1	2	2	2
150	F	16	Football	5	6	4	6	1	3	4	3	5	4	3	2	5	1	4	6	2	4	2	1	4	3	3	3	2	2	5	4	3	5	1	2	1	1
151	F	15	Football	6	5	6	5	1	2	5	4	6	6	1	2	6	2	6	5	1	5	3	2	3	1	4	3	4	1	5	4	4	4	1	1	2	2
152	F	18	Football	5	5	5	3	2	1	6	6	5	5	2	1	5	3	4	6	5	4	2	3	2	1	3	3	5	2	5	5	4	5	1	1	1	1
153	M	16	Football	4	5	6	4	2	2	5	5	6	6	1	1	2	4	5	6	4	2	3	4	3	1	2	2	4	1	4	6	4	4	1	1	2	2
154	M	16	Football	5	6	5	5	1	3	6	4	4	6	1	1	2	5	6	5	3	3	2	6	6	2	3	3	3	2	5	4	2	3	2	1	2	2
155	M	18	Football	6	4	6	2	1	4	5	5	5	5	1	1	2	6	5	4	4	6	3	5	5	3	4	1	4	2	6	5	5	5	3	1	2	2
156	M	19	Football	5	5	5	3	1	3	5	5	4	6	1	1	3	5	4	5	3	5	4	4	2	4	2	1	3	3	4	6	6	4	2	1	2	1
157	M	17	Football	6	4	5	4	3	2	5	3	3	6	1	2	4	4	5	4	2	2	3	2	3	3	2	1	4	2	5	4	1	3	3	1	2	1
158	M	17	Basketball	4	5	4	5	2	1	5	4	6	4	1	1	4	3	5	4	3	3	2	3	4	1	2	2	3	2	6	5	3	2	1	2	1	1
159	M	19	Basketball	5	6	5	6	2	2	5	5	2	5	1	1	3	3	5	5	4	4	2	2	5	2	2	3	4	2	4	6	5	5	2	1	1	1
160	F	16	Basketball	3	6	6	6	2	1	3	5	6	4	1	1	5	5	6	6	3	2	1	2	3	3	2	4	3	1	5	6	6	6	3	2	1	1
161	F	17	Basketball	4	6	4	6	1	2	4	6	6	5	2	1	4	4	5	6	3	2	2	2	4	4	1	3	2	2	3	6	5	4	5	1	1	1
162	F	18	Basketball	6	4	5	5	2	1	2	3	6	6	1	1	5	4	6	6	2	3	5	3	5	3	2	4	3	1	4	6	6	5	6	2	1	1
163	M	18	Basketball	6	4	3	4	1	2	3	1	5	6	3	4	6	5	5	5	4	4	6	4	4	2	1	3	4	1	5	5	6	6	1	2	1	1
164	F	19	Basketball	6	3	5	5	1	2	1	4	6	6	2	1	6	6	5	6	3	3	1	3	3	3	1	2	4	1	5	6	6	5	2	2	1	1
165	M	19	Basketball	5	4	3	4	4	2	6	5	5	5	1	1	6	5	5	5	4	2	1	2	2	2	1	4	3	1	5	5	6	5	1	2	5	2
166	F	16	Basketball	4	5	3	3	2	2	5	3	6	4	2	1	5	4	5	5	2	4	2	2	3	1	2	2	1	1	6	4	4	5	2	2	6	2
167	F	17	Basketball	5	4	4	5	2	1	6	5	6	5	1	1	3	5	6	4	3	2	2	3	4	1	3	2	2	3	5	5	5	5	2	2	2	3
168	F	18	Basketball	6	5	5	5	3	5	4	6	4	5	1	1	4	6	5	5	5	3	1	4	3	1	4	2	1	4	6	5	3	5	2	2	1	1
169	M	16	Basketball	5	4	5	5	1	2	5	4	5	5	1	1	2	4	5	6	6	4	3	3	3	2	1	3	2	3	4	6	6	4	2	3	1	2
170	M	19	Basketball	4	5	4	4	2	3	4	5	4	5	1	1	4	3	5	5	4	4	2	2	3	5	2	1	1	2	3	5	6	5	2	2	2	1
171	M	20	Basketball	5	4	4	5	4	4	5	6	5	5	2	2	5	5	4	6	3	1	2	3	2	6	1	1	2	3	4	4	6	6	2	3	3	2
172	F	18	Basketball	6	5	5	6	3	2	4	3	5	5	3	2	3	6	5	5	4	2	2	2	3	3	6	2	2	2	5	5	6	5	3	2	2	1
173	F	16	Basketball	5	3	5	5	2	3	5	4	6	4	2	1	2	4	6	6	2	4	2	2	5	4	1	3	2	1	6	6	6	6	6	1	2	1
174	F	17	Basketball	6	4	6	6	3	2	6	5	4	5	2	1	6	1	5	6	5	3	2	2	4	3	2	4	1	1	5	5	6	6	3	2	2	1

## Sheet: CompositeReliability
	λ	λ2	Ɛ
Factor 1	Lambda	lambda squared	Epsilon					Factor 2	2	Lambda	λ2	Ɛ		Factor 3	3	lambda	λ2	Ɛ
	0.456	0.207936	0.792064							0.417	0.173889	0.826111				0.854	0.729316	0.270684
	0.655	0.429025	0.570975							0.682	0.465124	0.534876				0.743	0.552049	0.447951
	0.723	0.522729	0.477271							0.496	0.246016	0.753984				1.597	1.28137	0.718635
	0.382	0.145924	0.854076							0.551	0.303601	0.696399
	0.612	0.374544	0.625456							0.728	0.529984	0.470016
	0.656	0.430336	0.569664							0.641	0.410881	0.589119
	3.484	2.11049	3.88951							3.515	2.12949	3.8705
	AVE	0.527624							AVE	0.532374						AVE	0.320341
	CR	0.757327							CR	0.761459						CR	0.718635
											N	4
						Average Variance Extracted					AVE
						Composite Reliability					CR
						Composite Reliability
								Factor 1	0.76
								Factor2	0.76
								Factor3	0.71
								Factor4	0.68
Factor 4	lamda 4	λ2	Ɛ
	0.783	0.613089	0.386911
	0.543	0.294849	0.705151
	0.597	0.356409	0.643591
	1.923	1.26435	1.73565
	AVE	0.316087
	CR	0.680569

## Sheet: CronbachAlpha
Question	T1	T2		Coach	T1	T2		Teammates	T1	T2	Family	T1	T2	Club	T1	T2
5	4.69	4.37		7	4.53	4.37		Q5	4.69	4.37	29R	4.64	4.8	32R	4.89	5.29
7	4.53	4.37		8R	4.53	4.5		11	5.14	5.68	30	4.53	4.83	33	5.1	5.37
8R	4.53	4.5		10	4.81	4.63		12R	5.68	5.53	31	5.02	5.07
10	4.81	6.63		13	4.07	4.44
11	5.14	5.68		18	4.8	4.81
12R	5.68	5.53		22R	4.19	3.94
13	4.07	4.44		23	4.68	4.74
18	4.8	4.81		25	3.06	2.94
22R	4.19	3.94		26	2.6	2.8
23	4.68	4.74
25	3.06	2.94
26	2.6	2.8
29R	4.64	4.8
30	4.53	4.83
31	5.02	5.07
32R	4.89	5.29
33	5.1	5.37
