# Supplementary material for: The initial development and validation of the Social Adaptability Skills Questionnaire: SASQ
Source: PLoS One. 2023 Aug 18;18(8):e0281971. doi: 10.1371/journal.pone.0281971 (PMC10437787; doi:10.1371/journal.pone.0281971)
Supplement: S2 Dataset — (XLSX) [file pone.0281971.s004.xlsx]

## Sheet: Feuil1
Question	(Tous)
Étiquettes de lignes	Somme de Teammates	Somme de Family	Somme de Club	Somme de Coach
1	18	15	13	18
2	20	15	17	14
3	15	16	13	15
4	13	19	19	20
5	15	17	10	18
6	12	22	20	21
7	19	12	17	23
8	11	23	17	15
9	13	19	18	17
10	6	24	17	20
11	10	13	18	18
12	16	20	16	13
13	16	13	19	15
14	19	21	14	19
15	18	22	18	24
16	18	23	15	22
17	16	23	18	23
18	22	23	18	21
19	18	22	18	23
20	22	22	19	22
21	23	23	17	23
22	23	22	17	19
23	22	21	19	19
24	19	19	16	22
25	22	21	20	24
26	21	19	16	24
27	21	24	17	19
28	23	23	18	19
29	20	24	17	23
30	22	24	17	21
31	22	24	19	19
32	20	24	16	21
33	20	21	17	21
34	19	23	19	23
35	23	20	18	20
36	21	22	19	18
37	20	21	18	18
38	19	18	16	20
39	20	19	18	14
40	18	20	18	19
41	18	24	16	19
42	18	21	18	19
43	13	22	16	17
44	16	18	18	22
45	17	19	16	20
46	14	20	15	20
47	13	22	19	22
48	12	15	16	24
49	16	19	16	22
50	15	15	20	22
51	14	21	19	23
52	18	17	16	18
53	19	20	20	22
54	20	15	21	22
55	19	14	13	21
56	24	15	20	20
57	21	18	17	21
58	21	17	18	19
59	20	17	15	19
60	18	13	15	22
61	18	13	15	21
62	16	17	19	19
63	22	16	16	19
64	17	18	14	19
65	20	17	19	21
66	23	18	19	19
67	21	16	19	20
68	21	17	18	21
69	21	16	14	18
70	19	14	14	19
71	18	17	11	21
72	19	19	11	18
73	15	15	9	19
74	15	19	11	15
75	14	17	11	17
76	10	15	6	20
77	12	19	10	20
78	9	18	12	16
79	13	19	11	22
80	15	17	14	19
81	16	17	9	20
82	14	17	11	19
83	15	12	10	18
84	10	20	10	18
85	15	17	7	21
86	16	20	11	21
87	14	18	6	20
88	15	15	11	19
89	17	17	11	20
90	18	18	10	21
91	19	18	15	20
92	19	18	15	21
93	16	15	17	18
94	16	16	17	19
95	20	17	18	19
96	20	17	13	19
97	19	21	15	22
98	19	19	16	20
99	19	16	18	20
100	18	18	16	22
101	23	17	17	24
102	21	19	13	22
103	20	14	17	21
104	19	20	18	23
105	20	18	13	21
106	19	18	16	19
107	21	22	15	22
108	23	20	16	21
109	23	18	17	20
110	24	19	18	20
111	22	19	18	21
112	17	16	17	20
113	16	16	17	20
114	17	17	16	19
115	18	17	16	21
116	18	17	18	20
117	19	19	14	20
118	21	20	18	20
119	17	23	16	21
120	19	21	18	19
121	14	14	21	13
122	17	20	14	20
123	15	12	17	22
124	16	21	18	21
125	14	14	17	23
126	12	13	15	19
127	17	23	15	20
128	17	19	18	20
129	20	24	19	21
130	23	24	18	22
131	21	24	19	23
132	19	24	18	22
133	19	24	18	21
134	16	24	18	23
135	23	24	19	21
136	19	24	17	23
137	19	24	17	20
138	21	24	18	19
139	19	24	18	22
140	21	24	19	24
141	22	24	18	24
142	18	24	20	23
143	16	24	19	22
144	18	24	19	22
145	16	24	20	22
146	14	24	19	22
147	19	24	19	23
148	21	24	18	23
149	22	24	18	21
150	24	24	20	23
151	23	24	18	22
152	21	24	20	22
153	20	24	18	23
154	18	24	19	23
155	20	24	18	23
156	20	24	17	24
157	23	21	20	22
158	22	24	16	24
159	19	20	20	19
160	16	24	14	21
161	18	21	19	23
162	17	22	16	22
163	17	21	16	23
164	20	23	18	22
165	17	20	18	22
166	13	21	19	22
167	15	22	18	23
168	20	20	19	21
169	16	22	17	22
170	19	21	18	20
171	20	21	18	21
172	19	23	19	20
173	20	21	19	20
174	21	22	19	21
175	23	21	15	23
176	22	21	17	24
177	19	19	15	21
178	16	20	16	21
179	18	22	16	23
180	18	20	15	21
181	19	24	17	22
182	18	18	16	20
183	14	23	16	23
184	15	21	18	23
185	14	23	18	22
186	14	22	20	22
187	20	24	19	22
188	20	21	20	20
189	19	24	18	23
190	18	21	16	21
191	18	20	16	20
192	18	21	16	21
193	18	22	16	22
194	22	23	17	21
195	19	24	16	24
196	21	22	17	23
197	18	23	17	24
198	15	20	19	22
199	19	20	19	21
200	21	21	19	23
201	22	22	18	22
202	23	21	18	22
203	20	24	17	22
204	17	19	19	22
205	15	21	17	21
206	17	20	19	20
207	16	21	17	24
208	14	20	18	22
209	18	21	16	23
210	19	23	15	23
211	20	21	18	24
212	18	24	19	23
213	21	21	19	23
214	19	22	17	22
215	21	20	14	21
216	23	20	16	21
217	21	21	15	19
218	19	17	17	21
219	20	21	17	22
220	18	20	16	22
221	23	23	18	24
222	22	23	18	23
223	23	23	18	21
224	21	23	19	23
225	22	22	17	19
226	23	24	18	21
227	21	21	15	22
228	19	22	17	23
229	20	21	16	22
230	17	23	17	20
231	21	23	16	22
232	19	21	17	21
233	15	24	18	22
234	17	24	17	22
235	14	24	18	23
236	20	24	19	19
237	19	24	18	21
238	18	24	18	22
239	20	23	18	22
240	16	20	18	22
241	17	19	19	20
242	15	17	18	19
243	15	17	17	18
244	19	15	14	17
245	16	17	14	19
246	15	18	16	19
247	18	20	15	17
248	18	17	19	17
249	20	20	17	19
250	21	18	18	18
251	18	17	15	15
252	19	20	13	22
253	12	18	17	20
254	13	18	15	19
255	14	21	17	17
256	13	18	18	18
257	17	16	18	21
258	13	18	17	18
259	18	20	18	17
260	16	18	18	20
261	14	21	16	18
262	18	16	16	16
263	17	19	17	18
264	15	15	18	18
265	13	21	15	21
266	13	17	16	18
267	17	22	13	15
268	15	21	13	16
269	20	24	18	23
270	20	23	16	20
271	23	24	19	22
272	23	24	18	22
273	23	23	18	22
274	21	24	18	20
275	20	23	17	22
276	18	24	18	22
277	20	24	16	22
278	19	24	17	24
279	21	24	17	22
280	22	24	18	22
281	21	23	17	21
282	23	22	18	19
283	20	24	17	22
284	21	23	17	21
285	21	24	17	21
286	21	24	18	22
287	18	24	18	22
288	22	23	19	22
289	21	22	18	22
290	20	23	19	22
291	21	23	18	22
292	21	23	19	22
293	21	22	19	22
294	20	22	20	23
295	17	23	19	22
296	20	21	18	21
297	21	24	18	24
298	20	23	16	23
299	20	24	17	22
300	23	23	19	24
301	20	20	17	24
302	21	24	19	24
303	20	22	19	24
304	19	24	18	24
305	19	24	19	23
306	23	24	20	22
307	22	24	18	22
308	24	24	19	23
309	24	23	17	23
310	24	23	18	21
311	24	21	17	23
312	23	22	17	22
313	22	23	19	23
314	23	23	18	23
315	19	24	20	23
316	19	22	18	23
317	21	24	18	24
318	21	21	19	24
319	21	24	17	23
320	23	23	19	22
321	20	22	16	20
322	21	24	20	20
323	19	21	17	22
324	19	24	20	23
325	23	23	17	22
326	22	24	19	24
327	24	24	17	22
328	23	24	19	24
329	22	22	17	23
330	22	21	17	22
331	18	21	17	21
332	22	20	17	22
333	20	20	18	20
334	18	22	18	20
335	19	22	17	21
336	14	24	21	21
337	18	24	19	21
338	17	22	16	20
339	17	24	18	20
340	21	21	17	22
341	21	21	21	21
342	19	21	20	24
343	17	22	19	21
344	15	23	16	21
345	17	23	16	18
346	17	23	17	19
347	17	24	15	20
348	20	24	17	22
349	20	22	20	24
350	22	20	17	21
351	20	21	18	22
352	22	18	18	19
353	22	21	14	19
354	19	16	19	22
355	20	22	17	22
356	23	20	20	22
357	21	18	19	22
358	21	23	18	24
359	20	18	17	23
360	19	23	18	23
361	23	23	18	24
362	22	23	19	23
363	24	23	19	22
364	24	23	17	23
365	24	21	17	21
366	23	24	18	23
367	22	20	17	23
368	23	24	19	22
369	21	19	17	23
370	24	22	18	23
371	22	22	18	22
372	22	23	17	22
373	24	24	19	23
374	23	24	18	21
375	24	24	18	21
376	24	24	16	23
377	23	24	15	22
378	21	24	14	22
379	22	22	17	24
380	22	23	19	23
381	19	21	17	24
382	18	24	19	23
383	18	23	18	22
384	18	24	18	23
385	17	24	15	23
386	18	24	17	23
387	14	24	17	23
388	18	24	20	23
389	18	24	19	23
390	20	23	20	24
391	23	23	19	23
392	23	23	20	24
393	24	24	20	24
394	23	22	19	24
395	22	20	18	22
396	21	21	16	22
397	15	20	15	21
398	19	21	16	20
399	18	21	16	23
400	19	20	19	22
401	21	19	18	22
402	23	22	20	22
403	23	20	18	21
404	24	21	19	21
405	22	22	18	22
406	17	20	18	24
407	17	21	19	23
408	20	20	18	21
409	19	23	17	23
410	18	23	18	22
411	21	24	19	22
412	20	24	19	22
413	20	24	19	21
414	15	23	18	23
415	19	23	21	22
416	19	20	15	20
417	21	17	21	23
418	21	20	19	21
419	24	20	17	19
420	22	18	15	18
421	20	21	16	23
422	17	19	15	21
423	15	20	17	21
424	17	21	18	21
425	17	23	19	22
426	17	23	18	19
427	19	24	20	21
428	17	23	20	19
429	19	20	18	19
430	15	20	16	20
431	15	23	15	22
432	17	20	17	23
433	17	13	16	19
434	17	15	16	17
435	19	14	18	20
436	15	12	14	18
437	14	20	14	19
438	14	9	17	21
439	16	13	17	17
440	19	10	16	18
441	21	17	16	20
442	21	17	16	19
443	22	20	18	17
444	16	16	17	21
445	16	17	19	23
446	17	19	17	20
447	16	19	16	19
448	15	16	18	20
449	21	16	17	20
450	19	14	19	20
451	16	10	17	22
452	17	18	15	19
453	17	14	18	18
454	13	23	16	18
455	18	19	18	18
456	15	19	14	21
457	11	12	14	15
458	13	14	17	19
459	9	15	14	18
460	11	19	20	21
461	9	21	16	18
462	10	22	14	20
463	7	23	12	17
464	10	20	16	14
465	7	22	15	19
466	15	20	22	22
467	14	19	20	21
468	19	22	18	18
469	19	18	17	18
470	18	22	17	19
471	14	20	18	18
472	16	22	14	18
473	14	11	16	21
474	10	12	20	19
475	19	17	20	16
476	14	17	15	19
477	17	23	18	15
478	12	20	16	20
479	16	17	21	21
480	10	21	18	22
481	9	12	16	21
482	8	15	19	9
483	9	9	15	17
484	7	18	18	22
485	13	16	16	21
486	10	15	18	18
487	19	21	14	22
488	13	11	14	22
489	8	13	14	17
490	11	16	19	18
491	11	14	16	13
492	8	18	16	19
493	11	19	16	17
494	8	19	18	15
495	13	17	16	22
496	7	21	13	16
497	10	11	15	16
498	11	11	16	20
499	13	13	12	19
500	6	14	15	20
501	13	11	17	17
502	10	14	17	16
503	7	14	11	19
504	14	21	18	22
505	11	10	14	13
506	12	15	18	21
507	17	16	18	22
508	9	13	18	20
509	10	21	19	22
510	13	17	13	21
511	12	18	16	15
512	12	18	14	20
513	14	14	14	20
514	16	21	15	17
515	15	9	21	20
516	13	17	20	19
517	18	10	21	18
518	11	18	16	19
519	15	16	18	21
520	13	17	19	19
521	12	23	19	19
522	19	20	20	19
523	15	16	16	20
524	16	14	19	22
525	17	7	19	22
526	10	19	19	20
527	16	18	16	23
528	13	20	18	18
529	6	16	19	18
530	10	15	17	20
531	12	19	13	21
532	16	20	15	20
533	19	21	11	19
534	22	24	23	20
535	19	23	14	19
536	18	22	21	18
537	14	24	14	20
538	11	23	17	19
539	19	16	14	21
540	16	22	15	20
541	20	17	18	21
542	18	18	16	24
543	16	17	15	21
Total général	9730	10916	9237	11250

## Sheet: Tscore
ID	Teammates	Family	Club	Coach
1	50.21	35.51	32.6	37.97
2	55.37	35.51	49.95	20.26
3	42.47	38.35	32.6	24.69
4	37.3	46.87	58.63	46.82
5	42.47	41.19	19.58	37.97
6	34.72	55.39	62.97	51.25
7	52.79	26.99	49.95	60.1
8	32.14	58.23	49.95	24.69
9	37.3	46.87	54.29	33.54
10	19.23	61.07	49.95	46.82
11	29.56	29.83	54.29	37.97
12	45.05	49.71	45.61	15.83
13	45.05	29.83	58.63	24.69
14	52.79	52.55	36.94	42.39
15	50.21	55.39	54.29	64.53
16	50.21	58.23	41.28	55.67
17	45.05	58.23	54.29	60.1
18	60.53	58.23	54.29	51.25
19	50.21	55.39	54.29	60.1
20	60.53	55.39	58.63	55.67
21	63.12	58.23	49.95	60.1
22	63.12	55.39	49.95	42.39
23	60.53	52.55	58.63	42.39
24	52.79	46.87	45.61	55.67
25	60.53	52.55	62.97	64.53
26	57.95	46.87	45.61	64.53
27	57.95	61.07	49.95	42.39
28	63.12	58.23	54.29	42.39
29	55.37	61.07	49.95	60.1
30	60.53	61.07	49.95	51.25
31	60.53	61.07	58.63	42.39
32	55.37	61.07	45.61	51.25
33	55.37	52.55	49.95	51.25
34	52.79	58.23	58.63	60.1
35	63.12	49.71	54.29	46.82
36	57.95	55.39	58.63	37.97
37	55.37	52.55	54.29	37.97
38	52.79	44.03	45.61	46.82
39	55.37	46.87	54.29	20.26
40	50.21	49.71	54.29	42.39
41	50.21	61.07	45.61	42.39
42	50.21	52.55	54.29	42.39
43	37.3	55.39	45.61	33.54
44	45.05	44.03	54.29	55.67
45	47.63	46.87	45.61	46.82
46	39.88	49.71	41.28	46.82
47	37.3	55.39	58.63	55.67
48	34.72	35.51	45.61	64.53
49	45.05	46.87	45.61	55.67
50	42.47	35.51	62.97	55.67
51	39.88	52.55	58.63	60.1
52	50.21	41.19	45.61	37.97
53	52.79	49.71	62.97	55.67
54	55.37	35.51	67.3	55.67
55	52.79	32.67	32.6	51.25
56	65.7	35.51	62.97	46.82
57	57.95	44.03	49.95	51.25
58	57.95	41.19	54.29	42.39
59	55.37	41.19	41.28	42.39
60	50.21	29.83	41.28	55.67
61	50.21	29.83	41.28	51.25
62	45.05	41.19	58.63	42.39
63	60.53	38.35	45.61	42.39
64	47.63	44.03	36.94	42.39
65	55.37	41.19	58.63	51.25
66	63.12	44.03	58.63	42.39
67	57.95	38.35	58.63	46.82
68	57.95	41.19	54.29	51.25
69	57.95	38.35	36.94	37.97
70	52.79	32.67	36.94	42.39
71	50.21	41.19	23.92	51.25
72	52.79	46.87	23.92	37.97
73	42.47	35.51	15.25	42.39
74	42.47	46.87	23.92	24.69
75	39.88	41.19	23.92	33.54
76	29.56	35.51	48.31	46.82
77	34.72	46.87	19.58	46.82
78	26.98	44.03	28.26	29.11
79	37.3	46.87	23.92	55.67
80	42.47	41.19	36.94	42.39
81	45.05	41.19	15.25	46.82
82	39.88	41.19	23.92	42.39
83	42.47	26.99	19.58	37.97
84	29.56	49.71	19.58	37.97
85	42.47	41.19	37.97	51.25
86	45.05	49.71	23.92	51.25
87	39.88	44.03	42.39	46.82
88	42.47	35.51	23.92	42.39
89	47.63	41.19	23.92	46.82
90	50.21	44.03	19.58	51.25
91	52.79	44.03	41.28	46.82
92	52.79	44.03	41.28	51.25
93	45.05	35.51	49.95	37.97
94	45.05	38.35	49.95	42.39
95	55.37	41.19	54.29	42.39
96	55.37	41.19	32.6	42.39
97	52.79	52.55	41.28	55.67
98	52.79	46.87	45.61	46.82
99	52.79	38.35	54.29	46.82
100	50.21	44.03	45.61	55.67
101	63.12	41.19	49.95	64.53
102	57.95	46.87	32.6	55.67
103	55.37	32.67	49.95	51.25
104	52.79	49.71	54.29	60.1
105	55.37	44.03	32.6	51.25
106	52.79	44.03	45.61	42.39
107	57.95	55.39	41.28	55.67
108	63.12	49.71	45.61	51.25
109	63.12	44.03	49.95	46.82
110	65.7	46.87	54.29	46.82
111	60.53	46.87	54.29	51.25
112	47.63	38.35	49.95	46.82
113	45.05	38.35	49.95	46.82
114	47.63	41.19	45.61	42.39
115	50.21	41.19	45.61	51.25
116	50.21	41.19	54.29	46.82
117	52.79	46.87	36.94	46.82
118	57.95	49.71	54.29	46.82
119	47.63	58.23	45.61	51.25
120	52.79	52.55	54.29	42.39
121	39.88	32.67	67.3	15.83
122	47.63	49.71	36.94	46.82
123	42.47	26.99	49.95	55.67
124	45.05	52.55	54.29	51.25
125	39.88	32.67	49.95	60.1
126	34.72	29.83	41.28	42.39
127	47.63	58.23	41.28	46.82
128	47.63	46.87	54.29	46.82
129	55.37	61.07	58.63	51.25
130	63.12	61.07	54.29	55.67
131	57.95	61.07	58.63	60.1
132	52.79	61.07	54.29	55.67
133	52.79	61.07	54.29	51.25
134	45.05	61.07	54.29	60.1
135	63.12	61.07	58.63	51.25
136	52.79	61.07	49.95	60.1
137	52.79	61.07	49.95	46.82
138	57.95	61.07	54.29	42.39
139	52.79	61.07	54.29	55.67
140	57.95	61.07	58.63	64.53
141	60.53	61.07	54.29	64.53
142	50.21	61.07	62.97	60.1
143	45.05	61.07	58.63	55.67
144	50.21	61.07	58.63	55.67
145	45.05	61.07	62.97	55.67
146	39.88	61.07	58.63	55.67
147	52.79	61.07	58.63	60.1
148	57.95	61.07	54.29	60.1
149	60.53	61.07	54.29	51.25
150	65.7	61.07	62.97	60.1
151	63.12	61.07	54.29	55.67
152	57.95	61.07	62.97	55.67
153	55.37	61.07	54.29	60.1
154	50.21	61.07	58.63	60.1
155	55.37	61.07	54.29	60.1
156	55.37	61.07	49.95	64.53
157	63.12	52.55	62.97	55.67
158	60.53	61.07	45.61	64.53
159	52.79	49.71	62.97	42.39
160	45.05	61.07	36.94	51.25
161	50.21	52.55	58.63	60.1
162	47.63	55.39	45.61	55.67
163	47.63	52.55	45.61	60.1
164	55.37	58.23	54.29	55.67
165	47.63	49.71	54.29	55.67
166	37.3	52.55	58.63	55.67
167	42.47	55.39	54.29	60.1
168	55.37	49.71	58.63	51.25
169	45.05	55.39	49.95	55.67
170	52.79	52.55	54.29	46.82
171	55.37	52.55	54.29	51.25
172	52.79	58.23	58.63	46.82
173	55.37	52.55	58.63	46.82
174	57.95	55.39	58.63	51.25
175	63.12	52.55	41.28	60.1
176	60.53	52.55	49.95	64.53
177	52.79	46.87	41.28	51.25
178	45.05	49.71	45.61	51.25
179	50.21	55.39	45.61	60.1
180	50.21	49.71	41.28	51.25
181	52.79	61.07	49.95	55.67
182	50.21	44.03	45.61	46.82
183	39.88	58.23	45.61	60.1
184	42.47	52.55	54.29	60.1
185	39.88	58.23	54.29	55.67
186	39.88	55.39	62.97	55.67
187	55.37	61.07	58.63	55.67
188	55.37	52.55	62.97	46.82
189	52.79	61.07	54.29	60.1
190	50.21	52.55	45.61	51.25
191	50.21	49.71	45.61	46.82
192	50.21	52.55	45.61	51.25
193	50.21	55.39	45.61	55.67
194	60.53	58.23	49.95	51.25
195	52.79	61.07	45.61	64.53
196	57.95	55.39	49.95	60.1
197	50.21	58.23	49.95	64.53
198	42.47	49.71	58.63	55.67
199	52.79	49.71	58.63	51.25
200	57.95	52.55	58.63	60.1
201	60.53	55.39	54.29	55.67
202	63.12	52.55	54.29	55.67
203	55.37	61.07	49.95	55.67
204	47.63	46.87	58.63	55.67
205	42.47	52.55	49.95	51.25
206	47.63	49.71	58.63	46.82
207	45.05	52.55	49.95	64.53
208	39.88	49.71	54.29	55.67
209	50.21	52.55	45.61	60.1
210	52.79	58.23	41.28	60.1
211	55.37	52.55	54.29	64.53
212	50.21	61.07	58.63	60.1
213	57.95	52.55	58.63	60.1
214	52.79	55.39	49.95	55.67
215	57.95	49.71	36.94	51.25
216	63.12	49.71	45.61	51.25
217	57.95	52.55	41.28	42.39
218	52.79	41.19	49.95	51.25
219	55.37	52.55	49.95	55.67
220	50.21	49.71	45.61	55.67
221	63.12	58.23	54.29	64.53
222	60.53	58.23	54.29	60.1
223	63.12	58.23	54.29	51.25
224	57.95	58.23	58.63	60.1
225	60.53	55.39	49.95	42.39
226	63.12	61.07	54.29	51.25
227	57.95	52.55	41.28	55.67
228	52.79	55.39	49.95	60.1
229	55.37	52.55	45.61	55.67
230	47.63	58.23	49.95	46.82
231	57.95	58.23	45.61	55.67
232	52.79	52.55	49.95	51.25
233	42.47	61.07	54.29	55.67
234	47.63	61.07	49.95	55.67
235	39.88	61.07	54.29	60.1
236	55.37	61.07	58.63	42.39
237	52.79	61.07	54.29	51.25
238	50.21	61.07	54.29	55.67
239	55.37	58.23	54.29	55.67
240	45.05	49.71	54.29	55.67
241	47.63	46.87	58.63	46.82
242	42.47	41.19	54.29	42.39
243	42.47	41.19	49.95	37.97
244	52.79	35.51	36.94	33.54
245	45.05	41.19	36.94	42.39
246	42.47	44.03	45.61	42.39
247	50.21	49.71	41.28	33.54
248	50.21	41.19	58.63	33.54
249	55.37	49.71	49.95	42.39
250	57.95	44.03	54.29	37.97
251	50.21	41.19	41.28	24.69
252	52.79	49.71	32.6	55.67
253	34.72	44.03	49.95	46.82
254	37.3	44.03	41.28	42.39
255	39.88	52.55	49.95	33.54
256	37.3	44.03	54.29	37.97
257	47.63	38.35	54.29	51.25
258	37.3	44.03	49.95	37.97
259	50.21	49.71	54.29	33.54
260	45.05	44.03	54.29	46.82
261	39.88	52.55	45.61	37.97
262	50.21	38.35	45.61	29.11
263	47.63	46.87	49.95	37.97
264	42.47	35.51	54.29	37.97
265	37.3	52.55	41.28	51.25
266	37.3	41.19	45.61	37.97
267	47.63	55.39	32.6	24.69
268	42.47	52.55	32.6	29.11
269	55.37	61.07	54.29	60.1
270	55.37	58.23	45.61	46.82
271	63.12	61.07	58.63	55.67
272	63.12	61.07	54.29	55.67
273	63.12	58.23	54.29	55.67
274	57.95	61.07	54.29	46.82
275	55.37	58.23	49.95	55.67
276	50.21	61.07	54.29	55.67
277	55.37	61.07	45.61	55.67
278	52.79	61.07	49.95	64.53
279	57.95	61.07	49.95	55.67
280	60.53	61.07	54.29	55.67
281	57.95	58.23	49.95	51.25
282	63.12	55.39	54.29	42.39
283	55.37	61.07	49.95	55.67
284	57.95	58.23	49.95	51.25
285	57.95	61.07	49.95	51.25
286	57.95	61.07	54.29	55.67
287	50.21	61.07	54.29	55.67
288	60.53	58.23	58.63	55.67
289	57.95	55.39	54.29	55.67
290	55.37	58.23	58.63	55.67
291	57.95	58.23	54.29	55.67
292	57.95	58.23	58.63	55.67
293	57.95	55.39	58.63	55.67
294	55.37	55.39	62.97	60.1
295	47.63	58.23	58.63	55.67
296	55.37	52.55	54.29	51.25
297	57.95	61.07	54.29	64.53
298	55.37	58.23	45.61	60.1
299	55.37	61.07	49.95	55.67
300	63.12	58.23	58.63	64.53
301	55.37	49.71	49.95	64.53
302	57.95	61.07	58.63	64.53
303	55.37	55.39	58.63	64.53
304	52.79	61.07	54.29	64.53
305	52.79	61.07	58.63	60.1
306	63.12	61.07	62.97	55.67
307	60.53	61.07	54.29	55.67
308	65.7	61.07	58.63	60.1
309	65.7	58.23	49.95	60.1
310	65.7	58.23	54.29	51.25
311	65.7	52.55	49.95	60.1
312	63.12	55.39	49.95	55.67
313	60.53	58.23	58.63	60.1
314	63.12	58.23	54.29	60.1
315	52.79	61.07	62.97	60.1
316	52.79	55.39	54.29	60.1
317	57.95	61.07	54.29	64.53
318	57.95	52.55	58.63	64.53
319	57.95	61.07	49.95	60.1
320	63.12	58.23	58.63	55.67
321	55.37	55.39	45.61	46.82
322	57.95	61.07	62.97	46.82
323	52.79	52.55	49.95	55.67
324	52.79	61.07	62.97	60.1
325	63.12	58.23	49.95	55.67
326	60.53	61.07	58.63	64.53
327	65.7	61.07	49.95	55.67
328	63.12	61.07	58.63	64.53
329	60.53	55.39	49.95	60.1
330	60.53	52.55	49.95	55.67
331	50.21	52.55	49.95	51.25
332	60.53	49.71	49.95	55.67
333	55.37	49.71	54.29	46.82
334	50.21	55.39	54.29	46.82
335	52.79	55.39	49.95	51.25
336	39.88	61.07	67.3	51.25
337	50.21	61.07	58.63	51.25
338	47.63	55.39	45.61	46.82
339	47.63	61.07	54.29	46.82
340	57.95	52.55	49.95	55.67
341	57.95	52.55	67.3	51.25
342	52.79	52.55	62.97	64.53
343	47.63	55.39	58.63	51.25
344	42.47	58.23	45.61	51.25
345	47.63	58.23	45.61	37.97
346	47.63	58.23	49.95	42.39
347	47.63	61.07	41.28	46.82
348	55.37	61.07	49.95	55.67
349	55.37	55.39	62.97	64.53
350	60.53	49.71	49.95	51.25
351	55.37	52.55	54.29	55.67
352	60.53	44.03	54.29	42.39
353	60.53	52.55	36.94	42.39
354	52.79	38.35	58.63	55.67
355	55.37	55.39	49.95	55.67
356	63.12	49.71	62.97	55.67
357	57.95	44.03	58.63	55.67
358	57.95	58.23	54.29	64.53
359	55.37	44.03	49.95	60.1
360	52.79	58.23	54.29	60.1
361	63.12	58.23	54.29	64.53
362	60.53	58.23	58.63	60.1
363	65.7	58.23	58.63	55.67
364	65.7	58.23	49.95	60.1
365	65.7	52.55	49.95	51.25
366	63.12	61.07	54.29	60.1
367	60.53	49.71	49.95	60.1
368	63.12	61.07	58.63	55.67
369	57.95	46.87	49.95	60.1
370	65.7	55.39	54.29	60.1
371	60.53	55.39	54.29	55.67
372	60.53	58.23	49.95	55.67
373	65.7	61.07	58.63	60.1
374	63.12	61.07	54.29	51.25
375	65.7	61.07	54.29	51.25
376	65.7	61.07	45.61	60.1
377	63.12	61.07	41.28	55.67
378	57.95	61.07	36.94	55.67
379	60.53	55.39	49.95	64.53
380	60.53	58.23	58.63	60.1
381	52.79	52.55	49.95	64.53
382	50.21	61.07	58.63	60.1
383	50.21	58.23	54.29	55.67
384	50.21	61.07	54.29	60.1
385	47.63	61.07	41.28	60.1
386	50.21	61.07	49.95	60.1
387	39.88	61.07	49.95	60.1
388	50.21	61.07	62.97	60.1
389	50.21	61.07	58.63	60.1
390	55.37	58.23	62.97	64.53
391	63.12	58.23	58.63	60.1
392	63.12	58.23	62.97	64.53
393	65.7	61.07	62.97	64.53
394	63.12	55.39	58.63	64.53
395	60.53	49.71	54.29	55.67
396	57.95	52.55	45.61	55.67
397	42.47	49.71	41.28	51.25
398	52.79	52.55	45.61	46.82
399	50.21	52.55	45.61	60.1
400	52.79	49.71	58.63	55.67
401	57.95	46.87	54.29	55.67
402	63.12	55.39	62.97	55.67
403	63.12	49.71	54.29	51.25
404	65.7	52.55	58.63	51.25
405	60.53	55.39	54.29	55.67
406	47.63	49.71	54.29	64.53
407	47.63	52.55	58.63	60.1
408	55.37	49.71	54.29	51.25
409	52.79	58.23	49.95	60.1
410	50.21	58.23	54.29	55.67
411	57.95	61.07	58.63	55.67
412	55.37	61.07	58.63	55.67
413	55.37	61.07	58.63	51.25
414	42.47	58.23	54.29	60.1
415	52.79	58.23	67.3	55.67
416	52.79	49.71	41.28	46.82
417	57.95	41.19	67.3	60.1
418	57.95	49.71	58.63	51.25
419	65.7	49.71	49.95	42.39
420	60.53	44.03	41.28	37.97
421	55.37	52.55	45.61	60.1
422	47.63	46.87	41.28	51.25
423	42.47	49.71	49.95	51.25
424	47.63	52.55	54.29	51.25
425	47.63	58.23	58.63	55.67
426	47.63	58.23	54.29	42.39
427	52.79	61.07	62.97	51.25
428	47.63	58.23	62.97	42.39
429	52.79	49.71	54.29	42.39
430	42.47	49.71	45.61	46.82
431	42.47	58.23	41.28	55.67
432	47.63	49.71	49.95	60.1
433	47.63	29.83	45.61	42.39
434	47.63	35.51	45.61	33.54
435	52.79	32.67	54.29	46.82
436	42.47	26.99	36.94	37.97
437	39.88	49.71	36.94	42.39
438	39.88	18.47	49.95	51.25
439	45.05	29.83	49.95	33.54
440	52.79	21.31	45.61	37.97
441	57.95	41.19	45.61	46.82
442	57.95	41.19	45.61	42.39
443	60.53	49.71	54.29	33.54
444	45.05	38.35	49.95	51.25
445	45.05	41.19	58.63	60.1
446	47.63	46.87	49.95	46.82
447	45.05	46.87	45.61	42.39
448	42.47	38.35	54.29	46.82
449	57.95	38.35	49.95	46.82
450	52.79	32.67	58.63	46.82
451	45.05	21.31	49.95	55.67
452	47.63	44.03	41.28	42.39
453	47.63	32.67	54.29	37.97
454	37.3	58.23	45.61	37.97
455	50.21	46.87	54.29	37.97
456	42.47	46.87	36.94	51.25
457	32.14	26.99	36.94	24.69
458	37.3	32.67	49.95	42.39
459	26.98	35.51	36.94	37.97
460	32.14	46.87	62.97	51.25
461	26.98	52.55	45.61	37.97
462	29.56	55.39	36.94	46.82
463	21.82	58.23	28.26	33.54
464	29.56	49.71	45.61	20.26
465	21.82	55.39	41.28	42.39
466	42.47	49.71	71.64	55.67
467	39.88	46.87	62.97	51.25
468	52.79	55.39	54.29	37.97
469	52.79	44.03	49.95	37.97
470	50.21	55.39	49.95	42.39
471	39.88	49.71	54.29	37.97
472	45.05	55.39	36.94	37.97
473	39.88	24.15	45.61	51.25
474	29.56	26.99	62.97	42.39
475	52.79	41.19	62.97	29.11
476	39.88	41.19	41.28	42.39
477	47.63	58.23	54.29	24.69
478	34.72	49.71	45.61	46.82
479	45.05	41.19	67.3	51.25
480	29.56	52.55	54.29	55.67
481	26.98	26.99	45.61	51.25
482	24.4	35.51	58.63	33.54
483	26.98	18.47	41.28	33.54
484	21.82	44.03	54.29	55.67
485	37.3	38.35	45.61	51.25
486	29.56	35.51	54.29	37.97
487	52.79	52.55	36.94	55.67
488	37.3	24.15	36.94	55.67
489	24.4	29.83	36.94	33.54
490	32.14	38.35	58.63	37.97
491	32.14	32.67	45.61	15.83
492	24.4	44.03	45.61	42.39
493	32.14	46.87	45.61	33.54
494	24.4	46.87	54.29	24.69
495	37.3	41.19	45.61	55.67
496	21.82	52.55	32.6	29.11
497	29.56	24.15	41.28	29.11
498	32.14	24.15	45.61	46.82
499	37.3	29.83	28.26	42.39
500	19.23	32.67	41.28	46.82
501	37.3	24.15	49.95	33.54
502	29.56	32.67	49.95	29.11
503	21.82	32.67	23.92	42.39
504	39.88	52.55	54.29	55.67
505	32.14	21.31	36.94	15.83
506	34.72	35.51	54.29	51.25
507	47.63	38.35	54.29	55.67
508	26.98	29.83	54.29	46.82
509	29.56	52.55	58.63	55.67
510	37.3	41.19	32.6	51.25
511	34.72	44.03	45.61	24.69
512	34.72	44.03	36.94	46.82
513	39.88	32.67	36.94	46.82
514	45.05	52.55	41.28	33.54
515	42.47	18.47	67.3	46.82
516	37.3	41.19	62.97	42.39
517	50.21	21.31	67.3	37.97
518	32.14	44.03	45.61	42.39
519	42.47	38.35	54.29	51.25
520	37.3	41.19	58.63	42.39
521	34.72	58.23	58.63	42.39
522	52.79	49.71	62.97	42.39
523	42.47	38.35	45.61	46.82
524	45.05	32.67	58.63	55.67
525	47.63	12.79	58.63	55.67
526	29.56	46.87	58.63	46.82
527	45.05	44.03	45.61	60.1
528	37.3	49.71	54.29	37.97
529	19.23	38.35	58.63	37.97
530	29.56	35.51	49.95	46.82
531	34.72	46.87	32.6	51.25
532	45.05	49.71	41.28	46.82
533	52.79	52.55	23.92	42.39
534	60.53	61.07	75.98	46.82
535	52.79	58.23	36.94	42.39
536	50.21	55.39	67.3	37.97
537	39.88	61.07	36.94	46.82
538	32.14	58.23	49.95	42.39
539	52.79	38.35	36.94	51.25
540	45.05	55.39	41.28	46.82
541	55.37	41.19	54.29	51.25
542	50.21	44.03	45.61	64.53
543	45.05	41.19	41.28	51.25

## Sheet: Aggregate
ID	Teammates	Family	Club	Coach
1	18	15	13	18
2	20	15	17	14
3	15	16	13	15
4	13	19	19	20
5	15	17	10	18
6	12	22	20	21
7	19	12	17	23
8	11	23	17	15
9	13	19	18	17
10	6	24	17	20
11	10	13	18	18
12	16	20	16	13
13	16	13	19	15
14	19	21	14	19
15	18	22	18	24
16	18	23	15	22
17	16	23	18	23
18	22	23	18	21
19	18	22	18	23
20	22	22	19	22
21	23	23	17	23
22	23	22	17	19
23	22	21	19	19
24	19	19	16	22
25	22	21	20	24
26	21	19	16	24
27	21	24	17	19
28	23	23	18	19
29	20	24	17	23
30	22	24	17	21
31	22	24	19	19
32	20	24	16	21
33	20	21	17	21
34	19	23	19	23
35	23	20	18	20
36	21	22	19	18
37	20	21	18	18
38	19	18	16	20
39	20	19	18	14
40	18	20	18	19
41	18	24	16	19
42	18	21	18	19
43	13	22	16	17
44	16	18	18	22
45	17	19	16	20
46	14	20	15	20
47	13	22	19	22
48	12	15	16	24
49	16	19	16	22
50	15	15	20	22
51	14	21	19	23
52	18	17	16	18
53	19	20	20	22
54	20	15	21	22
55	19	14	13	21
56	24	15	20	20
57	21	18	17	21
58	21	17	18	19
59	20	17	15	19
60	18	13	15	22
61	18	13	15	21
62	16	17	19	19
63	22	16	16	19
64	17	18	14	19
65	20	17	19	21
66	23	18	19	19
67	21	16	19	20
68	21	17	18	21
69	21	16	14	18
70	19	14	14	19
71	18	17	11	21
72	19	19	11	18
73	15	15	9	19
74	15	19	11	15
75	14	17	11	17
76	10	15	6	20
77	12	19	10	20
78	9	18	12	16
79	13	19	11	22
80	15	17	14	19
81	16	17	9	20
82	14	17	11	19
83	15	12	10	18
84	10	20	10	18
85	15	17	7	21
86	16	20	11	21
87	14	18	6	20
88	15	15	11	19
89	17	17	11	20
90	18	18	10	21
91	19	18	15	20
92	19	18	15	21
93	16	15	17	18
94	16	16	17	19
95	20	17	18	19
96	20	17	13	19
97	19	21	15	22
98	19	19	16	20
99	19	16	18	20
100	18	18	16	22
101	23	17	17	24
102	21	19	13	22
103	20	14	17	21
104	19	20	18	23
105	20	18	13	21
106	19	18	16	19
107	21	22	15	22
108	23	20	16	21
109	23	18	17	20
110	24	19	18	20
111	22	19	18	21
112	17	16	17	20
113	16	16	17	20
114	17	17	16	19
115	18	17	16	21
116	18	17	18	20
117	19	19	14	20
118	21	20	18	20
119	17	23	16	21
120	19	21	18	19
121	14	14	21	13
122	17	20	14	20
123	15	12	17	22
124	16	21	18	21
125	14	14	17	23
126	12	13	15	19
127	17	23	15	20
128	17	19	18	20
129	20	24	19	21
130	23	24	18	22
131	21	24	19	23
132	19	24	18	22
133	19	24	18	21
134	16	24	18	23
135	23	24	19	21
136	19	24	17	23
137	19	24	17	20
138	21	24	18	19
139	19	24	18	22
140	21	24	19	24
141	22	24	18	24
142	18	24	20	23
143	16	24	19	22
144	18	24	19	22
145	16	24	20	22
146	14	24	19	22
147	19	24	19	23
148	21	24	18	23
149	22	24	18	21
150	24	24	20	23
151	23	24	18	22
152	21	24	20	22
153	20	24	18	23
154	18	24	19	23
155	20	24	18	23
156	20	24	17	24
157	23	21	20	22
158	22	24	16	24
159	19	20	20	19
160	16	24	14	21
161	18	21	19	23
162	17	22	16	22
163	17	21	16	23
164	20	23	18	22
165	17	20	18	22
166	13	21	19	22
167	15	22	18	23
168	20	20	19	21
169	16	22	17	22
170	19	21	18	20
171	20	21	18	21
172	19	23	19	20
173	20	21	19	20
174	21	22	19	21
175	23	21	15	23
176	22	21	17	24
177	19	19	15	21
178	16	20	16	21
179	18	22	16	23
180	18	20	15	21
181	19	24	17	22
182	18	18	16	20
183	14	23	16	23
184	15	21	18	23
185	14	23	18	22
186	14	22	20	22
187	20	24	19	22
188	20	21	20	20
189	19	24	18	23
190	18	21	16	21
191	18	20	16	20
192	18	21	16	21
193	18	22	16	22
194	22	23	17	21
195	19	24	16	24
196	21	22	17	23
197	18	23	17	24
198	15	20	19	22
199	19	20	19	21
200	21	21	19	23
201	22	22	18	22
202	23	21	18	22
203	20	24	17	22
204	17	19	19	22
205	15	21	17	21
206	17	20	19	20
207	16	21	17	24
208	14	20	18	22
209	18	21	16	23
210	19	23	15	23
211	20	21	18	24
212	18	24	19	23
213	21	21	19	23
214	19	22	17	22
215	21	20	14	21
216	23	20	16	21
217	21	21	15	19
218	19	17	17	21
219	20	21	17	22
220	18	20	16	22
221	23	23	18	24
222	22	23	18	23
223	23	23	18	21
224	21	23	19	23
225	22	22	17	19
226	23	24	18	21
227	21	21	15	22
228	19	22	17	23
229	20	21	16	22
230	17	23	17	20
231	21	23	16	22
232	19	21	17	21
233	15	24	18	22
234	17	24	17	22
235	14	24	18	23
236	20	24	19	19
237	19	24	18	21
238	18	24	18	22
239	20	23	18	22
240	16	20	18	22
241	17	19	19	20
242	15	17	18	19
243	15	17	17	18
244	19	15	14	17
245	16	17	14	19
246	15	18	16	19
247	18	20	15	17
248	18	17	19	17
249	20	20	17	19
250	21	18	18	18
251	18	17	15	15
252	19	20	13	22
253	12	18	17	20
254	13	18	15	19
255	14	21	17	17
256	13	18	18	18
257	17	16	18	21
258	13	18	17	18
259	18	20	18	17
260	16	18	18	20
261	14	21	16	18
262	18	16	16	16
263	17	19	17	18
264	15	15	18	18
265	13	21	15	21
266	13	17	16	18
267	17	22	13	15
268	15	21	13	16
269	20	24	18	23
270	20	23	16	20
271	23	24	19	22
272	23	24	18	22
273	23	23	18	22
274	21	24	18	20
275	20	23	17	22
276	18	24	18	22
277	20	24	16	22
278	19	24	17	24
279	21	24	17	22
280	22	24	18	22
281	21	23	17	21
282	23	22	18	19
283	20	24	17	22
284	21	23	17	21
285	21	24	17	21
286	21	24	18	22
287	18	24	18	22
288	22	23	19	22
289	21	22	18	22
290	20	23	19	22
291	21	23	18	22
292	21	23	19	22
293	21	22	19	22
294	20	22	20	23
295	17	23	19	22
296	20	21	18	21
297	21	24	18	24
298	20	23	16	23
299	20	24	17	22
300	23	23	19	24
301	20	20	17	24
302	21	24	19	24
303	20	22	19	24
304	19	24	18	24
305	19	24	19	23
306	23	24	20	22
307	22	24	18	22
308	24	24	19	23
309	24	23	17	23
310	24	23	18	21
311	24	21	17	23
312	23	22	17	22
313	22	23	19	23
314	23	23	18	23
315	19	24	20	23
316	19	22	18	23
317	21	24	18	24
318	21	21	19	24
319	21	24	17	23
320	23	23	19	22
321	20	22	16	20
322	21	24	20	20
323	19	21	17	22
324	19	24	20	23
325	23	23	17	22
326	22	24	19	24
327	24	24	17	22
328	23	24	19	24
329	22	22	17	23
330	22	21	17	22
331	18	21	17	21
332	22	20	17	22
333	20	20	18	20
334	18	22	18	20
335	19	22	17	21
336	14	24	21	21
337	18	24	19	21
338	17	22	16	20
339	17	24	18	20
340	21	21	17	22
341	21	21	21	21
342	19	21	20	24
343	17	22	19	21
344	15	23	16	21
345	17	23	16	18
346	17	23	17	19
347	17	24	15	20
348	20	24	17	22
349	20	22	20	24
350	22	20	17	21
351	20	21	18	22
352	22	18	18	19
353	22	21	14	19
354	19	16	19	22
355	20	22	17	22
356	23	20	20	22
357	21	18	19	22
358	21	23	18	24
359	20	18	17	23
360	19	23	18	23
361	23	23	18	24
362	22	23	19	23
363	24	23	19	22
364	24	23	17	23
365	24	21	17	21
366	23	24	18	23
367	22	20	17	23
368	23	24	19	22
369	21	19	17	23
370	24	22	18	23
371	22	22	18	22
372	22	23	17	22
373	24	24	19	23
374	23	24	18	21
375	24	24	18	21
376	24	24	16	23
377	23	24	15	22
378	21	24	14	22
379	22	22	17	24
380	22	23	19	23
381	19	21	17	24
382	18	24	19	23
383	18	23	18	22
384	18	24	18	23
385	17	24	15	23
386	18	24	17	23
387	14	24	17	23
388	18	24	20	23
389	18	24	19	23
390	20	23	20	24
391	23	23	19	23
392	23	23	20	24
393	24	24	20	24
394	23	22	19	24
395	22	20	18	22
396	21	21	16	22
397	15	20	15	21
398	19	21	16	20
399	18	21	16	23
400	19	20	19	22
401	21	19	18	22
402	23	22	20	22
403	23	20	18	21
404	24	21	19	21
405	22	22	18	22
406	17	20	18	24
407	17	21	19	23
408	20	20	18	21
409	19	23	17	23
410	18	23	18	22
411	21	24	19	22
412	20	24	19	22
413	20	24	19	21
414	15	23	18	23
415	19	23	21	22
416	19	20	15	20
417	21	17	21	23
418	21	20	19	21
419	24	20	17	19
420	22	18	15	18
421	20	21	16	23
422	17	19	15	21
423	15	20	17	21
424	17	21	18	21
425	17	23	19	22
426	17	23	18	19
427	19	24	20	21
428	17	23	20	19
429	19	20	18	19
430	15	20	16	20
431	15	23	15	22
432	17	20	17	23
433	17	13	16	19
434	17	15	16	17
435	19	14	18	20
436	15	12	14	18
437	14	20	14	19
438	14	9	17	21
439	16	13	17	17
440	19	10	16	18
441	21	17	16	20
442	21	17	16	19
443	22	20	18	17
444	16	16	17	21
445	16	17	19	23
446	17	19	17	20
447	16	19	16	19
448	15	16	18	20
449	21	16	17	20
450	19	14	19	20
451	16	10	17	22
452	17	18	15	19
453	17	14	18	18
454	13	23	16	18
455	18	19	18	18
456	15	19	14	21
457	11	12	14	15
458	13	14	17	19
459	9	15	14	18
460	11	19	20	21
461	9	21	16	18
462	10	22	14	20
463	7	23	12	17
464	10	20	16	14
465	7	22	15	19
466	15	20	22	22
467	14	19	20	21
468	19	22	18	18
469	19	18	17	18
470	18	22	17	19
471	14	20	18	18
472	16	22	14	18
473	14	11	16	21
474	10	12	20	19
475	19	17	20	16
476	14	17	15	19
477	17	23	18	15
478	12	20	16	20
479	16	17	21	21
480	10	21	18	22
481	9	12	16	21
482	8	15	19	9
483	9	9	15	17
484	7	18	18	22
485	13	16	16	21
486	10	15	18	18
487	19	21	14	22
488	13	11	14	22
489	8	13	14	17
490	11	16	19	18
491	11	14	16	13
492	8	18	16	19
493	11	19	16	17
494	8	19	18	15
495	13	17	16	22
496	7	21	13	16
497	10	11	15	16
498	11	11	16	20
499	13	13	12	19
500	6	14	15	20
501	13	11	17	17
502	10	14	17	16
503	7	14	11	19
504	14	21	18	22
505	11	10	14	13
506	12	15	18	21
507	17	16	18	22
508	9	13	18	20
509	10	21	19	22
510	13	17	13	21
511	12	18	16	15
512	12	18	14	20
513	14	14	14	20
514	16	21	15	17
515	15	9	21	20
516	13	17	20	19
517	18	10	21	18
518	11	18	16	19
519	15	16	18	21
520	13	17	19	19
521	12	23	19	19
522	19	20	20	19
523	15	16	16	20
524	16	14	19	22
525	17	7	19	22
526	10	19	19	20
527	16	18	16	23
528	13	20	18	18
529	6	16	19	18
530	10	15	17	20
531	12	19	13	21
532	16	20	15	20
533	19	21	11	19
534	22	24	23	20
535	19	23	14	19
536	18	22	21	18
537	14	24	14	20
538	11	23	17	19
539	19	16	14	21
540	16	22	15	20
541	20	17	18	21
542	18	18	16	24
543	16	17	15	21
Total général	9730	10916	9237	11250
